# Supplementary material for: Avoiding background knowledge: literature based discovery from important information
Source: BMC Bioinformatics. 2023 Mar 14;23(Suppl 9):570. doi: 10.1186/s12859-022-04892-8 (PMC10013236; doi:10.1186/s12859-022-04892-8)
Supplement: Supplementary file 1 — Additional file 1. CHKPs proposed by the importance based LBD that remain after all CHKPs appearing in any of the three gold standard are removed. [file 12859_2022_4892_MOESM1_ESM.txt]

C0000097 C0007267: C0073591
C0000097 C0346973: C1883559
C0000097 C1415634: C0073591
C0000097 C1520150: C0073591
C0000097 C2350350: C0073591
C0000097 C3178870: C0073591
C0000294 C0206545: C0010827
C0000294 C0276289: C0010827
C0000294 C4505456: C0010827
C0000378 C1335071: C0058325
C0001028 C0032414: C0034320
C0001038 C0005867: C0028326
C0001038 C0033618: C0028326
C0001038 C0043125: C0028326
C0001038 C0595938: C0028326
C0001038 C0683201: C0028326
C0001038 C1155328: C0028326
C0001038 C1292769: C0028326
C0001038 C1511002: C0028326
C0001038 C1545588: C0028326
C0001038 C1819430: C0028326
C0001038 C2611812: C0028326
C0001038 C3159140: C0028326
C0001038 C3271891: C0028326
C0001339 C1079230: C0023364
C0001349 C0002892: C0007398
C0001460 C0041988: C0002732
C0001468 C0010803: C0960880
C0001468 C0027341: C0960880
C0001468 C0041175: C0960880
C0001468 C0273115: C0960880
C0001468 C0279980: C0960880
C0001468 C1086889: C0960880
C0001468 C1265469: C0960880
C0001468 C1334033: C0960880
C0001486 C0023240: C0221423
C0001486 C0032972: C0009443
C0001486 C0033785: C0205082
C0001486 C0035455: C0009443
C0001486 C0042774: C0009443
C0001486 C0275524: C0221423
C0001486 C0347950: C0221423
C0001486 C0436345: C0009443
C0001486 C0553757: C0009443
C0001486 C0742857: C0009443
C0001486 C0747845: C0009443
C0001486 C1046445: C0276156
C0001486 C1260880: C0009443
C0001486 C1535939: C0205082
C0001486 C1542834: C0221423
C0001486 C2747816: C0205082
C0001486 C2931822: C0205082
C0001486 C3714541: C0221423
C0001486 C4510762: C0276156
C0001490 C0206750: C1442786
C0001490 C0450254: C1442786
C0001490 C0545084: C1442786
C0001490 C1258014: C0006277
C0001490 C2062441: C0743841
C0001497 C1749467: C0972232
C0001560 C0009763: C0020964
C0001560 C0010331: C0020964
C0001560 C0010418: C0020964
C0001560 C0051976: C0020964
C0001560 C0206422: C0020964
C0001560 C0206545: C0020964
C0001560 C0312634: C0020964
C0001560 C0340044: C0020964
C0001560 C0683144: C0020964
C0001560 C1160389: C0020964
C0001560 C2945724: C0020964
C0001560 C3549155: C0020964
C0001566 C1443953: C0162633
C0001566 C3552093: C0162633
C0001804 C0206750: C4050026
C0001975 C0042720: C0002055
C0001975 C0253923: C0002055
C0002007 C0001468: C0960880
C0002007 C0010803: C0960880
C0002007 C0027341: C0960880
C0002007 C0041175: C0960880
C0002007 C0273115: C0960880
C0002007 C0279980: C0960880
C0002007 C1086889: C0960880
C0002007 C1265469: C0960880
C0002007 C1334033: C0960880
C0002055 C0009649: C0042720
C0002055 C1417870: C0042720
C0002403 C0003862: C0631516
C0002403 C0010418: C0332149
C0002403 C0018273: C0332149
C0002403 C0028132: C0017337
C0002403 C0035304: C0332149
C0002403 C0040983: C0017337
C0002403 C0042212: C0599561
C0002403 C0235840: C0332149
C0002403 C0266789: C0599561
C0002403 C0270612: C0332149
C0002403 C0276156: C0332149
C0002403 C0683201: C0599561
C0002403 C0877564: C0332149
C0002403 C0949307: C0599561
C0002403 C1512692: C0042721
C0002403 C1721019: C0599561
C0002403 C4061114: C0332149
C0002529 C0009763: C0020964
C0002529 C0010331: C0020964
C0002529 C0010418: C0020964
C0002529 C0051976: C0020964
C0002529 C0206422: C0020964
C0002529 C0206545: C0020964
C0002529 C0312634: C0020964
C0002529 C0340044: C0020964
C0002529 C0683144: C0020964
C0002529 C1160389: C0020964
C0002529 C2945724: C0020964
C0002529 C3549155: C0020964
C0002600 C0341950: C2905612
C0002600 C0522310: C2905612
C0002600 C1444007: C2905612
C0002723 C0595939: C0276500
C0002763 C0002438: C1701790
C0002763 C0030499: C0439662
C0002763 C0032486: C1701790
C0002763 C0043124: C0439662
C0002763 C0206750: C1373218
C0002763 C0521657: C0439662
C0002763 C1414609: C1701790
C0002763 C1417912: C1701790
C0002772 C0518609: C0412771
C0002976 C0026941: C0006272
C0002986 C0231617: C1299586
C0003006 C2959467: C2258685
C0003126 C0010418: C0332149
C0003126 C0018273: C0332149
C0003126 C0035304: C0332149
C0003126 C0235840: C0332149
C0003126 C0270612: C0332149
C0003126 C0276156: C0332149
C0003126 C0877564: C0332149
C0003126 C4061114: C0332149
C0003130 C0002880: C0205395
C0003130 C0004030: C0205395
C0003130 C0008058: C0205395
C0003130 C0014061: C0205395
C0003130 C0019655: C0205395
C0003130 C0034088: C0205395
C0003130 C0235029: C0205395
C0003130 C0264220: C0205395
C0003130 C0264733: C0205395
C0003130 C0343537: C0205395
C0003130 C0450254: C0032302
C0003130 C0521530: C0205395
C0003130 C1264610: C0205395
C0003130 C1290325: C0205395
C0003130 C1319200: C0205395
C0003158 C0015927: C0595939
C0003158 C0242648: C0595939
C0003191 C0392349: C3495919
C0003191 C0439662: C3495919
C0003191 C3501358: C0169661
C0003191 C3714738: C3495919
C0003205 C0010418: C0332149
C0003205 C0018273: C0332149
C0003205 C0035304: C0332149
C0003205 C0235840: C0332149
C0003205 C0270612: C0332149
C0003205 C0276156: C0332149
C0003205 C0877564: C0332149
C0003205 C4061114: C0332149
C0003240 C0004614: C0035235
C0003240 C0038826: C0035235
C0003240 C0114771: C1416572
C0003240 C0338474: C0343537
C0003240 C0360703: C1416572
C0003240 C0439662: C0035235
C0003240 C0585105: C0035235
C0003240 C1160716: C0035235
C0003240 C1545588: C0343537
C0003240 C3826770: C0035235
C0003240 C3844397: C0343537
C0003248 C2963492: C1537068
C0003253 C0013480: C1624602
C0003253 C0014059: C1624602
C0003253 C0037285: C1624602
C0003253 C0317807: C1624602
C0003253 C1820031: C1624602
C0003253 C2698696: C1624602
C0003295 C0687133: C0518609
C0003295 C1384600: C0518609
C0003339 C0019185: C0024348
C0003339 C0854416: C0024348
C0003339 C1512692: C0042721
C0003342 C0003257: C0205160
C0003342 C0025874: C0205160
C0003342 C0085166: C3812881 C0205160
C0003342 C0218986: C0010590
C0003342 C0278506: C3812881
C0003342 C0346973: C1883559
C0003342 C0694549: C0205160
C0003342 C0728990: C3812881
C0003342 C1260880: C0205160
C0003342 C1279481: C3812881
C0003342 C1327414: C0010590
C0003342 C1427472: C0010590
C0003342 C3672014: C0205160
C0003387 C0085166: C3812881
C0003387 C0278506: C3812881
C0003387 C0728990: C3812881
C0003387 C1279481: C3812881
C0003416 C0014179: C2926735
C0003416 C0019612: C2926735
C0003416 C0023518: C2926735
C0003416 C0026820: C2926735
C0003416 C0054066: C2926735
C0003416 C0059563: C2926735
C0003416 C0064858: C2926735
C0003416 C0078049: C2926735
C0003416 C0151878: C2926735
C0003416 C0205082: C2926735
C0003416 C0206750: C2926735
C0003416 C0275524: C2926735
C0003416 C0276653: C2926735
C0003416 C0676831: C2926735
C0003416 C0742906: C2926735
C0003416 C0909839: C2926735
C0003416 C1112565: C2926735
C0003416 C1119918: C2926735
C0003416 C1413774: C2926735
C0003416 C1675326: C2926735
C0003416 C3282879: C2926735
C0003416 C3476546: C2926735
C0003416 C3873275: C2926735
C0003419 C0024110: C0014009
C0003419 C1443953: C0014009
C0003450 C0033785: C0205082
C0003450 C1535939: C0205082
C0003450 C2747816: C0205082
C0003450 C2931822: C0205082
C0003611 C0392349: C3495919
C0003611 C0439662: C3495919
C0003611 C3714738: C3495919
C0003641 C0205160: C0790233
C0004015 C0055673: C2717970
C0004120 C0012656: C0035691
C0004120 C0852110: C0035691
C0004120 C0949881: C0035691
C0004134 C0042928: C0393799
C0004144 C0005778: C0003130
C0004144 C0032302: C0003130
C0004144 C0155765: C0003130
C0004144 C0205395: C0003130
C0004144 C0586553: C0003130
C0004144 C3850148: C0003130
C0004320 C0008049: C0273115
C0004320 C0030499: C0439662
C0004320 C0043124: C0439662
C0004320 C0085682: C0273115
C0004320 C0521530: C0273115
C0004320 C0521657: C0439662
C0004334 C0008071: C0276289
C0004334 C0011315: C1175743
C0004334 C0012656: C0035691
C0004334 C0015927: C0276289
C0004334 C0206545: C0010827
C0004334 C0342409: C1175743
C0004334 C0852110: C0035691
C0004334 C0949881: C0035691
C0004334 C1155766: C0276289
C0004334 C2247634: C0276289
C0004334 C3642304: C0276289
C0004334 C4505456: C0010827
C0004339 C0020461: C0428977
C0004419 C0012656: C0035691
C0004419 C0020498: C0019185
C0004419 C0036638: C0019185
C0004419 C0852110: C0035691
C0004419 C0949881: C0035691
C0004419 C1219986: C0949858
C0004419 C1854469: C0019185
C0004419 C2062441: C0949858
C0004475 C0017278: C0010813
C0004475 C0055817: C0010813
C0004475 C0598175: C0010813
C0004519 C0392349: C3495919
C0004519 C0439662: C3495919
C0004519 C3714738: C3495919
C0004576 C0600031: C3241936
C0004626 C0271429: C0729531
C0004626 C0275556: C0729531
C0004626 C0694549: C0729531
C0004626 C0870646: C0729531
C0004626 C4289767: C0729531
C0004627 C0035235: C0003240
C0004627 C0231911: C0003240
C0004627 C0343537: C0003240
C0004627 C0521982: C0003240
C0004627 C1416572: C0003240
C0004627 C3824874: C0003240
C0004635 C0035235: C0003240
C0004635 C0231911: C0003240
C0004635 C0343537: C0003240
C0004635 C0521982: C0003240
C0004635 C1155328: C0003240
C0004635 C1416572: C0003240
C0004635 C3824874: C0003240
C0004642 C0024291: C0032269
C0004642 C0221423: C0032269
C0004745 C0037937: C1701940
C0004745 C1444096: C1701940
C0004745 C4521243: C1701940
C0004905 C0026456: C1422064
C0004905 C0032962: C1422064
C0004905 C0063034: C1422064
C0004905 C0072393: C1422064
C0004905 C0444746: C1422064
C0004905 C0598447: C1422064
C0004905 C1156309: C1422064
C0004905 C1419032: C1422064
C0004905 C1538915: C1422064
C0004905 C2830073: C1422064
C0004905 C3714634: C1422064
C0005149 C0010418: C0332149
C0005149 C0018273: C0332149
C0005149 C0035304: C0332149
C0005149 C0036681: C0032414
C0005149 C0043125: C0032414
C0005149 C0051821: C0032414
C0005149 C0235840: C0332149
C0005149 C0270612: C0332149
C0005149 C0276156: C0332149
C0005149 C0877564: C0332149
C0005149 C0991566: C0032414
C0005149 C1518681: C0032414
C0005149 C3156137: C0032414
C0005149 C4061114: C0332149
C0005186 C0010418: C0332149
C0005186 C0018273: C0332149
C0005186 C0035304: C0332149
C0005186 C0235840: C0332149
C0005186 C0270612: C0332149
C0005186 C0276156: C0332149
C0005186 C0877564: C0332149
C0005186 C4061114: C0332149
C0005515 C0264684: C0004886
C0005516 C0010813: C3694279
C0005516 C0027984: C3694279
C0005516 C0426576: C3694279
C0005516 C0683323: C3694279
C0005516 C1286384: C3694279
C0005516 C1520005: C3694279
C0005683 C1258192: C0026820
C0005789 C0006271: C0205161
C0005789 C4086268: C0231337
C0005833 C0014009: C0694549
C0005833 C0019079: C0694549
C0005833 C0035236: C0694549
C0005833 C0035473: C0694549
C0005833 C0275524: C0694549
C0005833 C0729531: C0694549
C0005833 C1301752: C0694549
C0005833 C1535939: C0694549
C0005833 C1641393: C0694549
C0005833 C1646817: C0694549
C0005833 C1719672: C0694549
C0005833 C3812881: C0694549
C0005893 C0019104: C0013491
C0006017 C3277428: C0026941
C0006017 C3495919: C0026941
C0006017 C3824881: C0085504
C0006063 C0318793: C0033770
C0006063 C1290816: C0019842
C0006132 C4289767: C0378910
C0006271 C0206171: C1641393
C0006271 C0206750: C1442786
C0006271 C0271429: C0343537
C0006271 C0275524: C1641393
C0006271 C0338474: C0343537
C0006271 C0450254: C1442786
C0006271 C0599878: C0206545
C0006271 C0694549: C1641393
C0006271 C1545588: C0343537
C0006271 C1698510: C0206545
C0006271 C3825858: C0206545
C0006271 C3844397: C0343537
C0006272 C0006017: C0026941
C0006272 C0023238: C0026941
C0006272 C3277428: C0026941
C0006272 C3495919: C0026941
C0006277 C0001311: C1258014
C0006277 C0001490: C1258014
C0006277 C0004626: C1258014
C0006277 C0029883: C1258014
C0006277 C0206531: C1258014
C0006277 C0340044: C1258014
C0006290 C0010813: C1535939
C0006290 C0015970: C1535939
C0006290 C0376525: C1535939
C0006395 C0521829: C1457865
C0006507 C2062441: C0743841
C0006625 C0340515: C0020621
C0006657 C0011311: C0014695
C0006657 C0018894: C0014695
C0006657 C0019100: C0014695
C0006657 C0031701: C0014695
C0006657 C0035869: C0014695
C0006657 C0339916: C0014695
C0006657 C0596020: C0014695
C0006657 C0673205: C0014695
C0006657 C0751964: C0014695
C0006681 C0034135: C0031701
C0006681 C0064280: C0031701
C0006681 C0067067: C0031701
C0006681 C0273115: C0031701
C0006811 C0740441: C0008354
C0006863 C0010418: C0332149
C0006863 C0018273: C0332149
C0006863 C0030499: C0439662
C0006863 C0035304: C0332149
C0006863 C0043124: C0439662
C0006863 C0235840: C0332149
C0006863 C0270612: C0332149
C0006863 C0276156: C0332149
C0006863 C0521657: C0439662
C0006863 C0877564: C0332149
C0006863 C4061114: C0332149
C0006968 C0004422: C2728259
C0006968 C0006625: C2728259
C0006968 C0012306: C2728259
C0006968 C0013720: C2728259
C0006968 C0018078: C2728259
C0006968 C0018273: C2728259
C0006968 C0029347: C2728259
C0006968 C0030524: C2728259
C0006968 C0039131: C2728259
C0006968 C0085110: C2728259
C0006968 C0085696: C2728259
C0006968 C0205082: C2728259
C0006968 C0206422: C2728259
C0006968 C0206573: C2728259
C0006968 C0242510: C2728259
C0006968 C0277786: C2728259
C0006968 C0318855: C2728259
C0006968 C0402883: C2728259
C0006968 C0597404: C2728259
C0006968 C0681850: C2728259
C0006968 C0684256: C2728259
C0006968 C0935542: C2728259
C0006968 C0935577: C2728259
C0006968 C0949366: C2728259
C0006968 C1135191: C2728259
C0006968 C1319927: C2728259
C0006968 C1428927: C2728259
C0006968 C1456447: C2728259
C0006968 C1546929: C2728259
C0006968 C1706077: C2728259
C0006968 C3696958: C2728259
C0007220 C0024312: C0939237
C0007220 C0235272: C0939237
C0007220 C0301626: C0939237
C0007220 C0318356: C0939237
C0007220 C0421293: C0939237
C0007220 C0476474: C0939237
C0007220 C0541782: C0939237
C0007220 C1290916: C0939237
C0007267 C0008049: C0273115
C0007267 C0024348: C0029345
C0007267 C0085682: C0273115
C0007267 C0521530: C0273115
C0007309 C0010828: C0206750
C0007309 C0020175: C0206750
C0007309 C0022573: C0206750
C0007309 C0040517: C0206750
C0007309 C0041674: C0206750
C0007309 C0085306: C0206750
C0007309 C0151701: C0206750
C0007309 C0205395: C0206750
C0007309 C0235161: C0206750
C0007309 C0242459: C0206750
C0007309 C0318860: C0206750
C0007309 C0393639: C0206750
C0007309 C0679309: C0206750
C0007309 C0836924: C0206750
C0007309 C0949920: C0206750
C0007309 C1135821: C0206750
C0007309 C1446614: C0206750
C0007309 C1554184: C0206750
C0007309 C1697446: C0206750
C0007309 C3494174: C0206750
C0007398 C0000809: C0002892
C0007404 C0424320: C0076379
C0007428 C0014070: C0700271
C0007428 C0026456: C1422064 C0700271
C0007428 C0032962: C1422064
C0007428 C0063034: C1422064
C0007428 C0071500: C2945724
C0007428 C0072393: C1422064
C0007428 C0242629: C0700271
C0007428 C0444746: C1422064
C0007428 C0529196: C0700271
C0007428 C0598447: C1422064
C0007428 C0935572: C2945724
C0007428 C1156309: C1422064
C0007428 C1257858: C0700271
C0007428 C1419032: C1422064
C0007428 C1421554: C0035869
C0007428 C1538915: C1422064
C0007428 C1540210: C0700271
C0007428 C1721019: C2945724
C0007428 C1864770: C0700271
C0007428 C2247725: C0700271
C0007428 C2733090: C2945724
C0007428 C2830073: C1422064
C0007428 C3271951: C0700271
C0007428 C3540840: C0035869
C0007428 C3694279: C0700271
C0007453 C0340100: C3854605
C0007537 C0021743: C0066350
C0007537 C0026753: C0066350
C0007537 C0276500: C0066350
C0007537 C1522712: C0066350
C0007554 C0008148: C0536495
C0007554 C0030486: C0025309
C0007907 C0475463: C1622204
C0008148 C0001487: C0275524
C0008148 C0004120: C0275524
C0008148 C0027121: C0275524
C0008148 C0032556: C0275524
C0008148 C0206466: C0275524
C0008148 C0241411: C0275524
C0008148 C0319232: C0275524
C0008148 C0442886: C0275524
C0008148 C0518609: C0275524
C0008148 C0595939: C0275524
C0008148 C0678889: C0275524
C0008148 C1175743: C0275524
C0008148 C1260880: C0275524
C0008148 C1535939: C0275524
C0008148 C1545588: C0275524
C0008148 C2359834: C0275524
C0008148 C3272758: C0275524
C0008148 C3671958: C0275524
C0008148 C4061114: C0275524
C0008148 C4381196: C0275524
C0008148 C4510762: C0275524
C0008151 C0277786: C0149881
C0008196 C0017639: C0019348
C0008196 C0022573: C0019348
C0008196 C0024426: C0019348
C0008196 C1148916: C0019348
C0008196 C1512485: C0019348
C0008209 C0206750: C4050026
C0008238 C1416595: C0538283
C0009008 C0006277: C1443953
C0009008 C0014009: C1443953
C0009008 C0026975: C1443953
C0009008 C1148454: C1443953
C0009008 C1155766: C1443953
C0009008 C2963492: C1537068
C0009117 C0001126: C1447045
C0009117 C0596824: C1447045
C0009117 C1333336: C1447045
C0009117 C2611812: C1447045
C0009443 C0020305: C0747845
C0009443 C0028612: C0042774
C0009443 C0032290: C1260880
C0009443 C0239182: C1260880
C0009443 C1514892: C0042774
C0009443 C1545588: C1260880
C0009443 C3495919: C0747845
C0009443 C3552093: C0035455
C0009555 C0006801: C3698360
C0009555 C0010076: C3698360
C0009555 C0206277: C3698360
C0009595 C0037423: C0040517
C0009763 C0034800: C0018483
C0009763 C0070338: C0018483
C0009763 C0275524: C0018483
C0009802 C1446614: C0263214
C0009812 C0010828: C0206750
C0009812 C0014894: C0206750
C0009812 C0020175: C0206750
C0009812 C0022573: C0206750
C0009812 C0040517: C0206750
C0009812 C0041674: C0206750
C0009812 C0085306: C0206750
C0009812 C0151701: C0206750
C0009812 C0205395: C0206750
C0009812 C0235161: C0206750
C0009812 C0242459: C0206750
C0009812 C0318860: C0206750
C0009812 C0393639: C0206750
C0009812 C0679309: C0206750
C0009812 C0836924: C0206750
C0009812 C0949920: C0206750
C0009812 C1135821: C0206750
C0009812 C1446614: C0206750
C0009812 C1554184: C0206750
C0009812 C1697446: C0206750
C0009812 C3494174: C0206750
C0010072 C0231176: C1719672
C0010073 C0231302: C1739395
C0010073 C0344905: C1739395
C0010167 C0034817: C1540289
C0010167 C1956385: C1540289
C0010201 C0378910: C0006132
C0010201 C1262006: C0006132
C0010210 C0023240: C0221423
C0010210 C0275524: C0221423
C0010210 C0347950: C0221423
C0010210 C1542834: C0221423
C0010210 C3714541: C0221423
C0010232 C0231617: C1299586
C0010233 C0010813: C3694279
C0010233 C0426576: C3694279
C0010233 C0683323: C3694279
C0010233 C1286384: C3694279
C0010233 C1520005: C3694279
C0010240 C0014009: C0694549
C0010240 C0019079: C0694549
C0010240 C0035236: C0694549
C0010240 C0035473: C0694549
C0010240 C0275524: C0694549
C0010240 C0729531: C0694549
C0010240 C1301752: C0694549
C0010240 C1535939: C0694549
C0010240 C1641393: C0694549
C0010240 C1646817: C0694549
C0010240 C1719672: C0694549
C0010240 C3812881: C0694549
C0010243 C0007462: C0041912
C0010243 C0010201: C0041912
C0010243 C0025345: C0041912
C0010243 C0025594: C0041912
C0010243 C0026826: C0041912
C0010243 C0035870: C0041912
C0010243 C0040435: C0041912
C0010243 C0233315: C0041912
C0010243 C0275522: C0041912
C0010243 C0349790: C0041912
C0010243 C1457868: C0041912
C0010243 C3843708: C0041912
C0010246 C0041912: C0449411
C0010278 C0282624: C0030685
C0010290 C0010418: C0332149
C0010290 C0018273: C0332149
C0010290 C0035304: C0332149
C0010290 C0235840: C0332149
C0010290 C0270612: C0332149
C0010290 C0276156: C0332149
C0010290 C0877564: C0332149
C0010290 C4061114: C0332149
C0010418 C0024348: C1545588
C0010418 C0276289: C1545588
C0010590 C0028612: C0042774
C0010590 C0949880: C0042774
C0010590 C1514892: C0042774
C0010590 C3698360: C0042774
C0010648 C0206545: C0010827
C0010648 C0276289: C0010827
C0010648 C4505456: C0010827
C0010682 C0001468: C0960880
C0010682 C0027341: C0960880
C0010682 C0041175: C0960880
C0010682 C0273115: C0960880
C0010682 C0279980: C0960880
C0010682 C0442886: C1522002
C0010682 C0699900: C1522002
C0010682 C1086889: C0960880
C0010682 C1265469: C0960880
C0010682 C1334033: C0960880
C0010813 C1425996: C0017278
C0010813 C2827404: C0055817
C0010827 C0008071: C0276289
C0010827 C0015927: C0276289
C0010827 C0599878: C0206545
C0010827 C1155766: C0276289
C0010827 C1698510: C0206545
C0010827 C2247634: C0276289
C0010827 C3642304: C0276289
C0010827 C3825858: C0206545
C0011311 C0263940: C0033213
C0011311 C2747816: C0033213
C0011331 C0231617: C1299586
C0011519 C0006271: C0205161
C0011560 C0679429: C0268380
C0011911 C0037231: C0392171
C0011911 C0275522: C0392171
C0011911 C0729531: C0392171
C0011911 C0796085: C0392171
C0012020 C0002331: C0037170
C0012020 C0007398: C0014070
C0012020 C0042767: C0014070
C0012054 C0006277: C0678723
C0012054 C0010828: C0206750
C0012054 C0014894: C0206750
C0012054 C0020175: C0206750
C0012054 C0022573: C0206750
C0012054 C0040517: C0206750
C0012054 C0041674: C0206750
C0012054 C0085306: C0206750
C0012054 C0151701: C0206750
C0012054 C0205395: C0206750
C0012054 C0235161: C0206750
C0012054 C0242459: C0206750
C0012054 C0318860: C0206750
C0012054 C0339941: C0678723
C0012054 C0393639: C0206750
C0012054 C0679309: C0206750
C0012054 C0836924: C0206750
C0012054 C0949920: C0206750
C0012054 C1135821: C0206750
C0012054 C1446614: C0206750
C0012054 C1554184: C0206750
C0012054 C1697446: C0206750
C0012054 C3494174: C0206750
C0012133 C0001487: C0275524
C0012133 C0004120: C0275524
C0012133 C0027121: C0275524
C0012133 C0032556: C0275524
C0012133 C0206466: C0275524
C0012133 C0241411: C0275524
C0012133 C0319232: C0275524
C0012133 C0442886: C0275524
C0012133 C0518609: C0275524
C0012133 C0595939: C0275524
C0012133 C0678889: C0275524
C0012133 C1175743: C0275524
C0012133 C1260880: C0275524
C0012133 C1535939: C0275524
C0012133 C1545588: C0275524
C0012133 C2359834: C0275524
C0012133 C3272758: C0275524
C0012133 C3671958: C0275524
C0012133 C4061114: C0275524
C0012133 C4381196: C0275524
C0012133 C4510762: C0275524
C0012411 C0024787: C0012656
C0012411 C0522424: C0012656
C0012618 C0021141: C1412002
C0012618 C0683521: C1412002
C0012652 C1079230: C0023364
C0012683 C0029134: C0206422
C0012683 C0154830: C0206422
C0012683 C0206419: C0318855
C0012683 C0267456: C0318855
C0012683 C0275524: C0318855
C0012683 C1002306: C0318855
C0012683 C1264606: C0318855
C0012683 C1290325: C0206422
C0012755 C0450254: C0206061
C0012772 C0011119: C0444626
C0012772 C0022634: C0444626
C0012772 C0027794: C0444626
C0012906 C1443924: C0385112
C0012933 C0151723: C0011947
C0012935 C2698142: C0076656
C0012963 C0231302: C1739395
C0012963 C0344905: C1739395
C0013220 C3714584: C0149678
C0013239 C0543134: C1550067
C0013371 C0033213: C0018273
C0013371 C0149725: C0018273
C0013371 C0174234: C0036953
C0013378 C0276447: C0031350
C0013480 C3178870: C0205725
C0013491 C0687737: C0019104
C0013570 C0206421: C1921430
C0013570 C0936087: C1921430
C0013766 C0206750: C4050026
C0013982 C0456981: C0042542
C0014009 C0006277: C1443953
C0014009 C0026975: C1443953
C0014009 C1148454: C1443953
C0014009 C1155766: C1443953
C0014013 C0003130: C0683521
C0014013 C0010356: C0683521
C0014047 C3178870: C0318759
C0014049 C0011315: C1175743
C0014049 C0342409: C1175743
C0014070 C0002892: C0007398
C0014241 C0003130: C1514892
C0014241 C0004475: C0071795
C0014241 C0010813: C0071795
C0014241 C0020967: C1514892
C0014241 C1413460: C0071795
C0014241 C1825867: C0071795
C0014242 C0041175: C0359299
C0014242 C0043124: C0439662
C0014242 C0521657: C0439662
C0014290 C0022521: C0019629
C0014335 C0003257: C0205160
C0014335 C0025874: C0205160
C0014335 C0085166: C0205160
C0014335 C0206419: C0318855
C0014335 C0267456: C0318855
C0014335 C0275524: C0318855
C0014335 C0694549: C0205160
C0014335 C1002306: C0318855
C0014335 C1260880: C0205160
C0014335 C1264606: C0318855
C0014335 C3672014: C0205160
C0014372 C0024348: C1545588
C0014372 C0276289: C1545588
C0014383 C0030392: C0206435
C0014383 C0035869: C0020433
C0014383 C0149678: C0020433
C0014417 C0000932: C0700148
C0014417 C0040210: C3536832
C0014417 C0205082: C3536832
C0014417 C0271454: C4289767
C0014417 C0275522: C4289767
C0014417 C2348484: C3536832
C0014417 C3714584: C3536832
C0014432 C0014429: C4281807
C0014432 C0162633: C4281807
C0014432 C0282581: C4281807
C0014432 C0301714: C4281807
C0014432 C1175743: C4281807
C0014432 C1419032: C4281807
C0014432 C2963492: C1537068
C0014582 C0003257: C0205160
C0014582 C0025874: C0205160
C0014582 C0085166: C0205160
C0014582 C0694549: C0205160
C0014582 C1260880: C0205160
C0014582 C3672014: C0205160
C0014695 C0033213: C0011311
C0014695 C0034135: C0031701
C0014695 C0064280: C0031701
C0014695 C0067067: C0031701
C0014695 C0376300: C0011311
C0014695 C0521839: C0339916
C0014695 C1421554: C0035869
C0014695 C1698510: C0339916
C0014695 C3280586: C0019100
C0014695 C3540840: C0035869
C0014695 C3899656: C0019100
C0014789 C0221285: C0014772
C0014809 C0161479: C0275521
C0014809 C0449437: C1318973
C0014809 C3539881: C1318973
C0014838 C0008049: C0273115
C0014838 C0085682: C0273115
C0014838 C0521530: C0273115
C0014930 C0011315: C1175743
C0014930 C0342409: C1175743
C0014969 C1442489: C0058218
C0015153 C0206750: C4050026
C0015187 C1443953: C0162633
C0015187 C3552093: C0162633
C0015424 C0719214: C1431519
C0015435 C0035235: C1854469
C0015435 C0042721: C1854469
C0015435 C0205082: C1854469
C0015435 C0206419: C1854469
C0015458 C0007684: C0016215
C0015458 C0035691: C0016215
C0015765 C0003257: C0205160
C0015765 C0025874: C0205160
C0015765 C0085166: C0205160
C0015765 C0694549: C0205160
C0015765 C1260880: C0205160
C0015765 C3672014: C0205160
C0015767 C0268732: C0334094
C0015767 C0600502: C3669463
C0015767 C1290816: C0334094
C0015802 C0010828: C0206750
C0015802 C0014894: C0206750
C0015802 C0020175: C0206750
C0015802 C0022573: C0206750
C0015802 C0040517: C0206750
C0015802 C0041674: C0206750
C0015802 C0085306: C0206750
C0015802 C0151701: C0206750
C0015802 C0205395: C0206750
C0015802 C0235161: C0206750
C0015802 C0242459: C0206750
C0015802 C0318860: C0206750
C0015802 C0393639: C0206750
C0015802 C0679309: C0206750
C0015802 C0836924: C0206750
C0015802 C0949920: C0206750
C0015802 C1135821: C0206750
C0015802 C1446614: C0206750
C0015802 C1554184: C0206750
C0015802 C1697446: C0206750
C0015802 C3494174: C0206750
C0016215 C0012656: C0035691
C0016215 C0014059: C0007684
C0016215 C0481388: C0007684
C0016215 C0852110: C0035691
C0016215 C0949881: C0035691
C0016318 C0004614: C0035235
C0016318 C0038826: C0035235
C0016318 C0206061: C0012755
C0016318 C0439662: C0035235
C0016318 C0585105: C0035235
C0016318 C1160716: C0035235
C0016318 C3826770: C0035235
C0016377 C0007428: C1415888
C0016377 C0302837: C1415888
C0016377 C0678210: C1415888
C0016377 C0700271: C1415888
C0016377 C1422036: C1415888
C0016514 C3694279: C0025355
C0016564 C0010201: C3539125
C0016564 C0035235: C3539125
C0016564 C0039254: C3539125
C0016564 C0065335: C3539125
C0016564 C0267456: C0318855
C0016564 C0275524: C0318855
C0016564 C0340044: C3539125
C0016564 C1002306: C0318855
C0016564 C1264606: C0318855
C0016564 C1290807: C0318855
C0016564 C1318973: C0029347
C0016564 C1424822: C3539125
C0016564 C1425775: C3539125
C0016564 C1439284: C3539125
C0016564 C1446614: C3539125
C0016564 C1711172: C3539125
C0016610 C0038826: C0035235
C0016610 C0439662: C0035235
C0016610 C0585105: C0035235
C0016610 C1160716: C0035235
C0016610 C3826770: C0035235
C0016610 C4277577: C0071234
C0016627 C0005867: C0028326
C0016627 C0033618: C0028326
C0016627 C0043125: C0028326
C0016627 C0595938: C0028326
C0016627 C0683201: C0028326
C0016627 C1155328: C0028326
C0016627 C1292769: C0028326
C0016627 C1511002: C0028326
C0016627 C1545588: C0028326
C0016627 C1819430: C0028326
C0016627 C2611812: C0028326
C0016627 C3159140: C0028326
C0016627 C3271891: C0028326
C0016627 C3552093: C0162633
C0016630 C0019185: C0004419
C0016630 C0035691: C0004419
C0016630 C0949858: C0004419
C0016943 C0024312: C0160390
C0016943 C0036681: C0032414
C0016943 C0043125: C0032414
C0016943 C0051821: C0032414
C0016943 C0991566: C0032414
C0016943 C1518681: C0032414
C0016943 C3156137: C0032414
C0017161 C0035870: C1264607
C0017161 C0206466: C1264607
C0017162 C0017161: C0085305
C0017162 C0277552: C0085305
C0017162 C1328843: C0085305
C0017287 C0028612: C0042774
C0017287 C0949880: C0042774
C0017287 C1514892: C0042774
C0017287 C3698360: C0042774
C0017337 C0039309: C0002403
C0017337 C0597010: C0002403
C0017337 C0631516: C0002403
C0017337 C4050171: C0002403
C0017362 C0009447: C4086268
C0017362 C0032302: C4086268
C0017362 C0231807: C4086268
C0017365 C0005956: C0599220
C0017365 C0013570: C0599220
C0017365 C0282587: C0599220
C0017365 C0312737: C0599220
C0017365 C0387687: C0599220
C0017365 C1545588: C0599220
C0017365 C2945724: C0599220
C0017366 C1721019: C2936413
C0017376 C0014070: C0700271
C0017376 C0026456: C0700271
C0017376 C0242629: C0700271
C0017376 C0529196: C0700271
C0017376 C1540210: C0700271
C0017376 C1864770: C0700271
C0017376 C2247725: C0700271
C0017376 C3271951: C0700271
C0017376 C3694279: C0700271
C0017429 C0678836: C0013570
C0017429 C1921430: C0013570
C0017429 C3750081: C0013570
C0017526 C0001468: C0960880
C0017526 C0027341: C0960880
C0017526 C0041175: C0960880
C0017526 C0273115: C0960880
C0017526 C0279980: C0960880
C0017526 C1086889: C0960880
C0017526 C1265469: C0960880
C0017526 C1334033: C0960880
C0017649 C0004576: C0024312
C0017649 C0008055: C0028017
C0017649 C0008056: C0028017
C0017649 C0011315: C0028017
C0017649 C0016215: C0028017
C0017649 C0035236: C0388014
C0017649 C0205160: C1262313
C0017649 C0206171: C1262313
C0017649 C0341703: C1262313
C0017649 C0419437: C0388014
C0017649 C0546994: C0028017
C0017649 C0582147: C0388014
C0017649 C0678723: C0028017
C0017649 C0745283: C0028017
C0017649 C0848543: C0028017
C0017649 C1152715: C0028017
C0017649 C1289967: C0028017
C0017649 C1290325: C1262313
C0017649 C1299043: C0028017
C0017649 C1522002: C0028017
C0017649 C1552140: C0028017
C0017649 C3887595: C0028017
C0017649 C3887949: C0028017
C0017649 C4279968: C0028017
C0017696 C0032972: C0009443
C0017696 C0042774: C0009443
C0017696 C0206545: C0161818
C0017696 C0436345: C0009443
C0017696 C0553757: C0009443
C0017696 C0742857: C0009443
C0017696 C0747845: C0009443
C0017696 C1260880: C0009443
C0017696 C1709854: C0009443
C0017786 C0085166: C3812881
C0017786 C0278506: C3812881
C0017786 C0728990: C3812881
C0017786 C1279481: C3812881
C0017986 C0206750: C0748168
C0017986 C1421554: C0035869
C0017986 C3540840: C0035869
C0018078 C0001487: C0275524
C0018078 C0004120: C0275524
C0018078 C0027121: C0275524
C0018078 C0032556: C0275524
C0018078 C0206466: C0275524
C0018078 C0241411: C0275524
C0018078 C0319232: C0275524
C0018078 C0442886: C0275524
C0018078 C0518609: C0275524
C0018078 C0595939: C0275524
C0018078 C0678889: C0275524
C0018078 C1175743: C0275524
C0018078 C1260880: C0275524
C0018078 C1535939: C0275524
C0018078 C1545588: C0275524
C0018078 C2359834: C0275524
C0018078 C3272758: C0275524
C0018078 C3671958: C0275524
C0018078 C4061114: C0275524
C0018078 C4381196: C0275524
C0018078 C4510762: C0275524
C0018129 C0155686: C0205939
C0018155 C0231224: C0010356
C0018155 C0349412: C0010356
C0018155 C0578022: C0010356
C0018273 C0019381: C0149725
C0018273 C0025345: C0149725
C0018273 C0030393: C0149725
C0018273 C0206558: C0149725
C0018273 C0263940: C0033213
C0018273 C1516559: C0149725
C0018273 C2747816: C0033213
C0018330 C0206750: C1373218
C0018483 C0001487: C0275524
C0018483 C0004120: C0275524
C0018483 C0027121: C0275524
C0018483 C0032556: C0275524
C0018483 C0206466: C0275524
C0018483 C0241411: C0275524
C0018483 C0319232: C0275524
C0018483 C0518609: C0275524
C0018483 C0595939: C0275524
C0018483 C0678889: C0275524
C0018483 C1175743: C0275524
C0018483 C1260880: C0275524
C0018483 C1415351: C0034800
C0018483 C1545588: C0275524
C0018483 C2359834: C0275524
C0018483 C3272758: C0275524
C0018483 C3671958: C0275524
C0018483 C4061114: C0275524
C0018483 C4381196: C0275524
C0018483 C4510762: C0275524
C0018595 C0024312: C0017649
C0018595 C0028017: C0017649
C0018595 C0388014: C0017649
C0018595 C1262313: C0017649
C0018821 C0001490: C0597404
C0018821 C0009443: C0597404
C0018821 C0206171: C0597404
C0018821 C0276340: C0597404
C0018821 C0877148: C0597404
C0018821 C1258014: C0597404
C0018821 C1290325: C0597404
C0018821 C2062441: C0597404
C0018904 C0024348: C1545588
C0018904 C0276289: C1545588
C0018905 C1318973: C0029347
C0018935 C0318793: C0033770
C0018941 C0003130: C0020440
C0019100 C0009763: C0020964
C0019100 C0010331: C0020964
C0019100 C0010418: C0020964
C0019100 C0023240: C3280586
C0019100 C0051976: C0020964
C0019100 C0085436: C3280586
C0019100 C0206422: C0020964
C0019100 C0206545: C0020964
C0019100 C0312634: C0020964
C0019100 C0340044: C0020964
C0019100 C0683144: C0020964
C0019100 C1160389: C0020964
C0019100 C2945724: C0020964
C0019100 C3549155: C0020964
C0019168 C0026918: C0913092
C0019168 C0169101: C0913092
C0019168 C0206076: C0913092
C0019168 C0301946: C0913092
C0019168 C1327441: C0913092
C0019168 C2737043: C0913092
C0019168 C3849574: C0913092
C0019185 C0035235: C1854469
C0019185 C0042721: C1854469
C0019185 C0205082: C1854469
C0019185 C0277550: C0036638
C0019185 C0564444: C0020498
C0019185 C0949858: C0004419
C0019212 C0018129: C3811922
C0019328 C0161479: C0275521
C0019372 C0004134: C3539881
C0019372 C0007292: C3539881
C0019372 C0009443: C3539881
C0019372 C0017161: C3539881
C0019372 C0019629: C3539881
C0019372 C0020962: C3539881
C0019372 C0023402: C3539881
C0019372 C0025345: C0149725
C0019372 C0030393: C0149725
C0019372 C0032486: C3539881
C0019372 C0042542: C3539881
C0019372 C0042774: C3539881
C0019372 C0054874: C3539881
C0019372 C0085306: C3539881
C0019372 C0085828: C3539881
C0019372 C0086574: C3539881
C0019372 C0206071: C3539881
C0019372 C0206545: C3539881
C0019372 C0231337: C3539881
C0019372 C0287990: C3539881
C0019372 C0318598: C0019351
C0019372 C0348321: C3539881
C0019372 C0392674: C3539881
C0019372 C1151115: C3539881
C0019372 C1155080: C3539881
C0019372 C1156810: C3539881
C0019372 C1334081: C3539881
C0019372 C1335872: C3539881
C0019372 C1413371: C3539881
C0019372 C1414134: C3539881
C0019372 C1414609: C3539881
C0019372 C1417190: C3539881
C0019372 C1510818: C3539881
C0019372 C1514892: C3539881
C0019372 C1515126: C3539881
C0019372 C1516559: C0149725
C0019372 C1523993: C3539881
C0019372 C1545588: C3539881
C0019372 C1819444: C3539881
C0019372 C3271756: C3539881
C0019372 C3272629: C3539881
C0019372 C3687252: C3539881
C0019372 C3812881: C3539881
C0019372 C3845593: C3539881
C0019372 C3897262: C3539881
C0019425 C0015187: C0085306
C0019425 C0085164: C0085306
C0019425 C0085305: C0085306
C0019425 C0343537: C0085306
C0019425 C1402294: C0085306
C0019435 C0263940: C0033213
C0019435 C0456981: C0042542
C0019435 C2747816: C0033213
C0019435 C2963492: C1537068
C0019453 C1446614: C0263214
C0019637 C0011315: C1175743
C0019637 C0342409: C1175743
C0019733 C1446614: C0263214
C0019822 C0009763: C0020964
C0019822 C0010331: C0020964
C0019822 C0010418: C0020964
C0019822 C0051976: C0020964
C0019822 C0206422: C0020964
C0019822 C0206545: C0020964
C0019822 C0312634: C0020964
C0019822 C0340044: C0020964
C0019822 C0683144: C0020964
C0019822 C1160389: C0020964
C0019822 C2945724: C0020964
C0019822 C3549155: C0020964
C0019842 C0242994: C1290816
C0019948 C0001311: C0276340
C0020167 C0004614: C0035235
C0020167 C0038826: C0035235
C0020167 C0439662: C0035235
C0020167 C0585105: C0035235
C0020167 C1160716: C0035235
C0020167 C3826770: C0035235
C0020311 C0032972: C0009443
C0020311 C0035455: C0009443
C0020311 C0042774: C0009443
C0020311 C0436345: C0009443
C0020311 C0553757: C0009443
C0020311 C0742857: C0009443
C0020311 C0747845: C0009443
C0020311 C1260880: C0009443
C0020311 C1709854: C0009443
C0020336 C0014179: C2926735
C0020336 C0017278: C0010813
C0020336 C0019381: C0149725
C0020336 C0019612: C2926735
C0020336 C0023518: C2926735
C0020336 C0025345: C0149725
C0020336 C0026820: C2926735
C0020336 C0030393: C0149725
C0020336 C0054066: C2926735
C0020336 C0055817: C0010813
C0020336 C0059563: C2926735
C0020336 C0064858: C2926735
C0020336 C0078049: C2926735
C0020336 C0205082: C2926735
C0020336 C0206558: C0149725
C0020336 C0275524: C2926735
C0020336 C0276653: C2926735
C0020336 C0598175: C0010813
C0020336 C0676831: C2926735
C0020336 C0742906: C2926735
C0020336 C1112565: C2926735
C0020336 C1119918: C2926735
C0020336 C1332824: C0242629
C0020336 C1413774: C2926735
C0020336 C1516559: C0149725
C0020336 C1564139: C0242629
C0020336 C1675326: C2926735
C0020336 C3282879: C2926735
C0020336 C3476546: C2926735
C0020336 C3873275: C2926735
C0020433 C0013220: C0149678
C0020433 C1421554: C0035869
C0020433 C3540840: C0035869
C0020433 C3714584: C0149678
C0020440 C0005778: C0003130
C0020440 C0205395: C0003130
C0020440 C0586553: C0003130
C0020440 C3850148: C0003130
C0020843 C0030499: C0439662
C0020843 C0043124: C0439662
C0020843 C0521657: C0439662
C0020861 C0003257: C0205160
C0020861 C0025874: C0205160
C0020861 C0085166: C0205160
C0020861 C0694549: C0205160
C0020861 C1260880: C0205160
C0020861 C3672014: C0205160
C0020964 C0001490: C0206422
C0020964 C0935572: C2945724
C0020964 C1290325: C0206422
C0020964 C1698510: C0206545
C0020964 C1721019: C2945724
C0020964 C2733090: C2945724
C0020964 C3825858: C0206545
C0020972 C1258014: C0006277
C0020987 C0009763: C0020964
C0020987 C0010331: C0020964
C0020987 C0010418: C0020964
C0020987 C0051976: C0020964
C0020987 C0206422: C0020964
C0020987 C0206545: C0020964
C0020987 C0312634: C0020964
C0020987 C0340044: C0020964
C0020987 C0683144: C0020964
C0020987 C1160389: C0020964
C0020987 C2945724: C0020964
C0020987 C3549155: C0020964
C0021009 C0010590: C0003342
C0021009 C0014661: C0003342
C0021009 C0205160: C0003342
C0021009 C0549493: C0003342
C0021009 C1883559: C0003342
C0021009 C3812881: C0003342
C0021060 C0035112: C0035111
C0021219 C0007158: C0038784
C0021313 C0013369: C3540840
C0021313 C0037383: C3540840
C0021313 C0600177: C3540840
C0021313 C0742078: C3540840
C0021313 C1290816: C3540840
C0021338 C0019378: C0043125
C0021403 C0009940: C0016627
C0021403 C0028326: C0016627
C0021403 C0030568: C0016627
C0021403 C0184511: C0282682
C0021403 C0599561: C0282682
C0021403 C0599739: C0282682
C0021403 C1749467: C0282682
C0021446 C1516559: C0021932
C0021446 C1709627: C0021932
C0021446 C3203358: C0021932
C0021459 C0001311: C1258014
C0021459 C0001490: C1258014
C0021459 C0004626: C1258014 C0035236
C0021459 C0029883: C1258014
C0021459 C0035229: C0035236
C0021459 C0035242: C1258014
C0021459 C0206531: C1258014
C0021459 C0206750: C0035236
C0021459 C0264515: C0035236
C0021459 C0340044: C1258014
C0021459 C0796085: C0035236
C0021459 C0851901: C0035236
C0021528 C0694549: C0746102
C0021528 C0948441: C0746102
C0021743 C1422268: C0025831
C0021743 C1856053: C0008058
C0021745 C3714584: C1660749
C0021764 C0022801: C1421554
C0021764 C0162309: C1421554
C0021764 C1155328: C1421554
C0021764 C1415892: C1421554
C0021932 C0029343: C1516559
C0021932 C0085306: C1709627
C0021932 C0235840: C1516559
C0021932 C0796085: C1516559
C0021932 C1260880: C1709627
C0021948 C0002331: C0037170
C0022107 C0020621: C0426576
C0022192 C0025938: C1415898
C0022192 C0030499: C0439662
C0022192 C0032486: C1415898
C0022192 C0042767: C1415898
C0022192 C0043124: C0439662
C0022192 C0058643: C1415898
C0022192 C0068788: C1415898
C0022192 C0276289: C1415898
C0022192 C0521657: C0439662
C0022192 C1334139: C1415898
C0022192 C1622501: C1415898
C0022192 C3825288: C1415898
C0022322 C0001468: C0960880
C0022322 C0008071: C0276289
C0022322 C0010803: C0960880
C0022322 C0015927: C0276289
C0022322 C0027341: C0960880
C0022322 C0041175: C0960880
C0022322 C0273115: C0960880
C0022322 C0279980: C0960880
C0022322 C1086889: C0960880
C0022322 C1155766: C0276289
C0022322 C1265469: C0960880
C0022322 C1334033: C0960880
C0022322 C2247634: C0276289
C0022322 C3642304: C0276289
C0022478 C0694549: C0076727
C0022564 C0033785: C0205082
C0022564 C1535939: C0205082
C0022564 C2747816: C0205082
C0022564 C2931822: C0205082
C0022634 C0028612: C0042774
C0022634 C0949880: C0042774
C0022634 C1514892: C0042774
C0022634 C3698360: C0042774
C0022714 C0032972: C0009443
C0022714 C0042774: C0009443
C0022714 C0436345: C0009443
C0022714 C0553757: C0009443
C0022714 C0742857: C0009443
C0022714 C0747845: C0009443
C0022714 C1260880: C0009443
C0022714 C1709854: C0009443
C0022860 C0001468: C0960880
C0022860 C0010803: C0960880
C0022860 C0027341: C0960880
C0022860 C0041175: C0960880
C0022860 C0273115: C0960880
C0022860 C0279980: C0960880
C0022860 C1086889: C0960880
C0022860 C1265469: C0960880
C0022860 C1334033: C0960880
C0022921 C0043125: C0275522
C0022921 C0577053: C0275522
C0022945 C0085305: C1721019
C0022957 C0003130: C0750558
C0022957 C0085660: C0750558
C0022957 C0235063: C0750558
C0022957 C0277355: C0750558
C0023072 C0085306: C1709627
C0023072 C1260880: C1709627
C0023238 C3277428: C0026941
C0023238 C3495919: C0026941
C0023238 C3824881: C0085504
C0023364 C0206544: C1079230
C0023380 C0546817: C0497156
C0023380 C0553697: C0497156
C0023443 C2599885: C1706415
C0023484 C0007121: C0026471
C0023508 C0318793: C0033770
C0023791 C0010418: C0332149
C0023791 C0018273: C0332149
C0023791 C0235840: C0332149
C0023791 C0270612: C0332149
C0023791 C0276156: C0332149
C0023791 C0877564: C0332149
C0023791 C4061114: C0332149
C0023981 C0007462: C0041912
C0023981 C0010201: C0041912
C0023981 C0014378: C0271429
C0023981 C0014383: C0041912
C0023981 C0025345: C0041912
C0023981 C0025594: C0041912
C0023981 C0026826: C0041912
C0023981 C0035473: C0271429
C0023981 C0035870: C0041912
C0023981 C0040435: C0041912
C0023981 C0233315: C0041912
C0023981 C0275522: C0041912
C0023981 C0318467: C0271429
C0023981 C0339916: C0271429
C0023981 C0349790: C0041912
C0023981 C0686747: C0271429
C0023981 C1457868: C0041912
C0023981 C3843708: C0041912
C0024119 C0001311: C1258014
C0024119 C0001490: C1258014
C0024119 C0004626: C1258014
C0024119 C0029883: C1258014
C0024119 C0035242: C1258014
C0024119 C0206531: C1258014
C0024119 C0340044: C1258014
C0024198 C0015927: C0595939
C0024198 C0242648: C0595939
C0024266 C0332149: C1264606
C0024266 C0747845: C1264606
C0024282 C0006132: C0010201
C0024312 C3241936: C0004576
C0024348 C0004419: C0019185
C0024348 C0036638: C0019185
C0024348 C1854469: C0019185
C0024360 C0014009: C0694549
C0024360 C0019079: C0694549
C0024360 C0035236: C0694549
C0024360 C0035473: C0694549
C0024360 C0275524: C0694549
C0024360 C0729531: C0694549
C0024360 C1301752: C0694549
C0024360 C1535939: C0694549
C0024360 C1641393: C0694549
C0024360 C1646817: C0694549
C0024360 C1719672: C0694549
C0024360 C3812881: C0694549
C0024420 C0032972: C0009443
C0024420 C0035455: C0009443
C0024420 C0042774: C0009443
C0024420 C0436345: C0009443
C0024420 C0553757: C0009443
C0024420 C0742857: C0009443
C0024420 C0747845: C0009443
C0024420 C1260880: C0009443
C0024420 C1709854: C0009443
C0024523 C0041912: C0449411
C0024537 C0002880: C0205395
C0024537 C0004030: C0205395
C0024537 C0008058: C0205395
C0024537 C0014061: C0205395
C0024537 C0019655: C0205395
C0024537 C0034088: C0205395
C0024537 C0235029: C0205395
C0024537 C0264220: C0205395
C0024537 C0264733: C0205395
C0024537 C0343537: C0205395
C0024537 C0521530: C0205395
C0024537 C1264610: C0205395
C0024537 C1290325: C0205395
C0024537 C1319200: C0205395
C0024579 C0016712: C0146951
C0024742 C0218986: C0010590
C0024742 C1327414: C0010590
C0024742 C1427472: C0010590
C0025023 C0333843: C0919481
C0025047 C0008049: C0273115
C0025047 C0085682: C0273115
C0025047 C0521530: C0273115
C0025062 C0011315: C1175743
C0025062 C0030393: C0035473
C0025062 C0037231: C0035473
C0025062 C0086776: C0035473
C0025062 C0275524: C0035473
C0025062 C0342409: C1175743
C0025062 C0694549: C0035473
C0025062 C4085595: C0035473
C0025152 C0205082: C1416563
C0025153 C0024348: C1545588
C0025153 C0276289: C1545588
C0025303 C0014009: C0694549
C0025303 C0019079: C0694549
C0025303 C0035473: C0694549
C0025303 C0275524: C0694549
C0025303 C1301752: C0694549
C0025303 C1535939: C0694549
C0025303 C1641393: C0694549
C0025303 C1646817: C0694549
C0025303 C1719672: C0694549
C0025303 C3812881: C0694549
C0025355 C0010813: C3694279
C0025355 C0027984: C3694279
C0025355 C0426576: C3694279
C0025355 C0683323: C3694279
C0025355 C1286384: C3694279
C0025355 C1520005: C3694279
C0025570 C0008049: C0273115
C0025570 C0085682: C0273115
C0025570 C0521530: C0273115
C0025637 C0005778: C0003130
C0025637 C0085660: C1623038
C0025637 C0155765: C0003130
C0025637 C0205395: C0003130
C0025637 C0586553: C0003130
C0025637 C3850148: C0003130
C0025653 C0002438: C0004630
C0025938 C0016911: C0081714
C0025938 C0577631: C0081714
C0025938 C1545588: C0081714
C0025958 C0028612: C0042774
C0025958 C0949880: C0042774
C0025958 C1514892: C0042774
C0025958 C3698360: C0042774
C0026187 C0002892: C0007398
C0026456 C0014070: C0700271
C0026456 C0242629: C0700271
C0026456 C0529196: C0700271
C0026456 C1540210: C0700271
C0026456 C1864770: C0700271
C0026456 C2247725: C0700271
C0026456 C3271951: C0700271
C0026456 C3694279: C0700271
C0026647 C0037278: C0032857
C0026647 C0041105: C0032857
C0026647 C0055753: C0032857
C0026647 C0237485: C0032857
C0026647 C0392171: C0032857
C0026647 C0949083: C0032857
C0026647 C1160716: C0032857
C0026647 C3826476: C0032857
C0026652 C0742857: C0008677
C0026718 C0032310: C0442886
C0026718 C0264515: C0442886
C0026718 C0267456: C0442886
C0026780 C1515945: C0085110
C0026783 C0003342: C1112174
C0026783 C0014070: C1112174
C0026783 C0206422: C0029134
C0026826 C0005778: C0003130
C0026826 C0032302: C0003130
C0026826 C0155765: C0003130
C0026826 C0205395: C0003130
C0026826 C0586553: C0003130
C0026826 C3850148: C0003130
C0026847 C0002880: C0205395
C0026847 C0004030: C0205395
C0026847 C0008058: C0205395
C0026847 C0010418: C0332149
C0026847 C0014061: C0205395
C0026847 C0018273: C0332149
C0026847 C0019655: C0205395
C0026847 C0034088: C0205395
C0026847 C0035304: C0332149
C0026847 C0235029: C0205395
C0026847 C0235840: C0332149
C0026847 C0264220: C0205395
C0026847 C0264733: C0205395
C0026847 C0270612: C0332149
C0026847 C0276156: C0332149
C0026847 C0343537: C0205395
C0026847 C0521530: C0205395
C0026847 C0877564: C0332149
C0026847 C1264610: C0205395
C0026847 C1290325: C0205395
C0026847 C1319200: C0205395
C0026847 C4061114: C0332149
C0026847 C4476767: C0151786
C0026912 C0002438: C1701790
C0026912 C0032486: C1701790
C0026912 C1414609: C1701790
C0026912 C1417912: C1701790
C0026934 C0019185: C0004419
C0026934 C0035691: C0004419
C0026934 C0949858: C0004419
C0026936 C0742857: C0008677
C0026941 C0392349: C3495919
C0026941 C0439662: C3495919
C0026941 C3714738: C3495919
C0026972 C0013480: C1624602
C0026972 C0037285: C1624602
C0026972 C0317807: C1624602
C0026972 C1820031: C1624602
C0026972 C2698696: C1624602
C0026975 C0035473: C0318428
C0027396 C0085166: C3812881
C0027396 C0278506: C3812881
C0027396 C0341950: C2905612
C0027396 C0522310: C2905612
C0027396 C0728990: C3812881
C0027396 C1279481: C3812881
C0027396 C1444007: C2905612
C0027573 C0277786: C0149881
C0027610 C0264221: C1290325
C0027610 C0318467: C1290325
C0027752 C0599561: C0028741
C0027849 C1264607: C0017161
C0027866 C0014179: C2926735
C0027866 C0019612: C2926735
C0027866 C0023518: C2926735
C0027866 C0054066: C2926735
C0027866 C0059563: C2926735
C0027866 C0064858: C2926735
C0027866 C0078049: C2926735
C0027866 C0151878: C2926735
C0027866 C0205082: C2926735
C0027866 C0206750: C2926735
C0027866 C0275524: C2926735
C0027866 C0276653: C2926735
C0027866 C0518609: C0412771
C0027866 C0676831: C2926735
C0027866 C0742906: C2926735
C0027866 C0909839: C2926735
C0027866 C1112565: C2926735
C0027866 C1119918: C2926735
C0027866 C1413774: C2926735
C0027866 C1675326: C2926735
C0027866 C3282879: C2926735
C0027866 C3476546: C2926735
C0027866 C3873275: C2926735
C0027873 C0032027: C0314732
C0027873 C0034068: C0314732
C0027873 C0235840: C0314732
C0027873 C0243025: C0314732
C0027873 C0276467: C0314732
C0027873 C1290816: C0314732
C0027873 C1318101: C0314732
C0027944 C0030499: C0439662
C0027944 C0043124: C0439662
C0027944 C0521657: C0439662
C0028017 C0006277: C0678723
C0028017 C0007684: C0016215
C0028017 C0035691: C0016215
C0028017 C0339941: C0678723
C0028017 C0376300: C0011315
C0028017 C0442886: C1522002
C0028125 C0040210: C3536832
C0028125 C0205082: C3536832
C0028125 C1079230: C0023364
C0028125 C2348484: C3536832
C0028125 C2926735: C3536832
C0028125 C3714584: C3536832
C0028126 C0422837: C1426663
C0028126 C1415287: C1426663
C0028126 C1538092: C1426663
C0028137 C1079230: C0023364
C0028167 C0035690: C0014417
C0028167 C0700148: C0014417
C0028167 C0858786: C0014417
C0028167 C1160638: C0014417
C0028167 C3873497: C0014417
C0028167 C4289767: C0014417
C0028326 C0019378: C0043125
C0028326 C0024348: C1545588
C0028326 C0031437: C2611812
C0028326 C0063699: C1819430
C0028326 C0205725: C0683201
C0028326 C0276289: C1545588
C0028326 C1654934: C1819430
C0028422 C0016215: C0031886
C0028422 C0206419: C0031886
C0028422 C0340044: C0031886
C0028422 C3825858: C0031886
C0028586 C0033770: C0079005
C0028586 C0042761: C0079005
C0028612 C0022827: C0206415
C0028612 C0332149: C1412463
C0028612 C0439662: C0206415
C0028612 C0456981: C0042542
C0028612 C1442495: C1412463
C0028612 C1506928: C1412463
C0028612 C3816745: C0206415
C0028621 C0205725: C0683201
C0028741 C0042212: C0599561
C0028741 C0266789: C0599561
C0028741 C0683201: C0599561
C0028741 C0949307: C0599561
C0028741 C1721019: C0599561
C0028902 C0042109: C0022914
C0028902 C0121772: C0304320
C0028902 C0406537: C0022914
C0028925 C0206750: C0007309
C0029134 C0001490: C0206422
C0029134 C0154830: C0206422
C0029134 C1290325: C0206422
C0029291 C0029877: C0450254
C0029291 C0032276: C0450254
C0029291 C0037231: C0450254
C0029291 C0040425: C0450254
C0029291 C0162323: C0450254
C0029291 C0206545: C0450254
C0029291 C0271454: C0450254
C0029291 C0398686: C0450254
C0029291 C0740304: C0450254
C0029291 C1145669: C0450254
C0029291 C1290325: C0450254
C0029291 C1744526: C0450254
C0029291 C3280586: C0450254
C0029342 C0019381: C0149725
C0029342 C0025345: C0149725
C0029342 C0030393: C0149725
C0029342 C0206558: C0149725
C0029342 C1516559: C0149725
C0029345 C0019185: C0024348
C0029345 C0854416: C0024348
C0029347 C0449437: C1318973
C0029347 C3539881: C1318973
C0029366 C1539835: C0020746
C0030125 C1414369: C1417498
C0030234 C0026635: C0242781
C0030242 C0014009: C0694549
C0030242 C0019079: C0694549
C0030242 C0035236: C0694549
C0030242 C0035473: C0694549
C0030242 C0275524: C0694549
C0030242 C0729531: C0694549
C0030242 C1301752: C0694549
C0030242 C1535939: C0694549
C0030242 C1641393: C0694549
C0030242 C1646817: C0694549
C0030242 C1719672: C0694549
C0030242 C3812881: C0694549
C0030391 C0264490: C1613950
C0030392 C0001487: C0275524
C0030392 C0004120: C0275524
C0030392 C0027121: C0275524
C0030392 C0032556: C0275524
C0030392 C0206466: C0275524
C0030392 C0241411: C0275524
C0030392 C0319232: C0275524
C0030392 C0442886: C0275524
C0030392 C0518609: C0275524
C0030392 C0595939: C0275524
C0030392 C0678889: C0275524
C0030392 C1175743: C0275524
C0030392 C1260880: C0275524
C0030392 C1535939: C0275524
C0030392 C1545588: C0275524
C0030392 C2359834: C0275524
C0030392 C3272758: C0275524
C0030392 C3671958: C0275524
C0030392 C4061114: C0275524
C0030392 C4381196: C0275524
C0030392 C4510762: C0275524
C0030393 C0014009: C0694549
C0030393 C0019079: C0694549
C0030393 C0035473: C0694549
C0030393 C0043125: C0275522
C0030393 C0275524: C0694549
C0030393 C0577053: C0275522
C0030393 C1535939: C0694549
C0030393 C1641393: C0694549
C0030393 C1646817: C0694549
C0030393 C1719672: C0694549
C0030393 C3812881: C0694549
C0030552 C0680220: C0037773
C0030637 C0024348: C0029345
C0030646 C0025355: C0016514
C0030700 C0392349: C3495919
C0030700 C0439662: C3495919
C0030943 C0276289: C0614427
C0030943 C1310468: C0614427
C0030943 C1415900: C0614427
C0030943 C1418793: C0614427
C0031036 C0265267: C0221759
C0031166 C0242994: C1290816
C0031256 C0031046: C4061114
C0031256 C0275524: C4061114
C0031256 C0302507: C4061114
C0031256 C0318467: C4061114
C0031256 C0743630: C4061114
C0031256 C1145669: C4061114
C0031256 C1412533: C4061114
C0031350 C0161818: C0276447
C0031350 C0582415: C0276447
C0031350 C1457868: C0276447
C0031375 C0018847: C0058988
C0031437 C0679838: C0024291
C0031437 C2985294: C0024291
C0031495 C2963492: C1537068
C0031701 C0008049: C0273115
C0031701 C0085682: C0273115
C0031701 C0521530: C0273115
C0032015 C0221759: C0476214
C0032269 C0023240: C0221423
C0032269 C0275524: C0221423
C0032269 C0347950: C0221423
C0032269 C1542834: C0221423
C0032269 C2985294: C0024291
C0032269 C3714541: C0221423
C0032276 C0010813: C1535939
C0032276 C0015970: C1535939
C0032276 C0276653: C1535939
C0032276 C0376525: C1535939
C0032276 C0549493: C1535939
C0032276 C1262313: C1535939
C0032300 C0001487: C0275524
C0032300 C0004120: C0275524
C0032300 C0027121: C0275524
C0032300 C0032556: C0275524
C0032300 C0206466: C0275524
C0032300 C0241411: C0275524
C0032300 C0271454: C4289767
C0032300 C0275522: C4289767
C0032300 C0319232: C0275524
C0032300 C0442886: C0275524
C0032300 C0518609: C0275524
C0032300 C0595939: C0275524
C0032300 C0678889: C0275524
C0032300 C1175743: C0275524
C0032300 C1260880: C0275524
C0032300 C1535939: C0275524
C0032300 C2359834: C0275524
C0032300 C3272758: C0275524
C0032300 C3671958: C0275524
C0032300 C4061114: C0275524
C0032300 C4381196: C0275524
C0032300 C4510762: C0275524
C0032302 C0005778: C0003130
C0032302 C0029877: C0450254
C0032302 C0032276: C0450254
C0032302 C0037231: C0450254
C0032302 C0040425: C0450254
C0032302 C0155765: C0003130
C0032302 C0162323: C0450254
C0032302 C0205395: C0003130
C0032302 C0206545: C0450254
C0032302 C0271454: C0450254
C0032302 C0398686: C0450254
C0032302 C0586553: C0003130
C0032302 C0740304: C0450254
C0032302 C1145669: C0450254
C0032302 C1290325: C0450254
C0032302 C1744526: C0450254
C0032302 C3280586: C0450254
C0032302 C3850148: C0003130
C0032310 C0001487: C0275524
C0032310 C0001490: C0597404
C0032310 C0004120: C0275524
C0032310 C0027121: C0275524
C0032310 C0032556: C0275524
C0032310 C0032972: C0009443
C0032310 C0035455: C0009443
C0032310 C0037937: C1701940
C0032310 C0042774: C0009443
C0032310 C0206171: C0597404
C0032310 C0206466: C0275524
C0032310 C0241411: C0275524
C0032310 C0276340: C0597404
C0032310 C0319232: C0275524
C0032310 C0436345: C0009443
C0032310 C0442886: C0275524
C0032310 C0518609: C0275524
C0032310 C0553757: C0009443
C0032310 C0595939: C0275524
C0032310 C0678889: C0275524
C0032310 C0742857: C0009443
C0032310 C0747845: C0009443
C0032310 C0877148: C0597404
C0032310 C1260880: C0009443 C0275524
C0032310 C1290325: C0597404
C0032310 C1318973: C0029347
C0032310 C1444096: C1701940
C0032310 C1535939: C0275524
C0032310 C1545588: C0275524
C0032310 C1709854: C0009443
C0032310 C2359834: C0275524
C0032310 C3272758: C0275524
C0032310 C3671958: C0275524
C0032310 C4061114: C0275524
C0032310 C4381196: C0275524
C0032310 C4510762: C0275524
C0032310 C4521243: C1701940
C0032414 C0017764: C0051821
C0032414 C0019378: C0043125
C0032414 C1428927: C0991566
C0032486 C0025938: C1415898
C0032486 C0042767: C1415898
C0032486 C0050451: C0718566
C0032486 C0058643: C1415898
C0032486 C0068788: C1415898
C0032486 C0238013: C0718566
C0032486 C0263997: C0718566
C0032486 C0276289: C1415898
C0032486 C0699900: C1415898
C0032486 C1334139: C1415898
C0032486 C1622501: C1415898
C0032486 C3825288: C1415898
C0032539 C0016627: C0080194
C0032575 C0343662: C0017376
C0032575 C0700271: C0017376
C0032768 C0043124: C0439662
C0032768 C0521657: C0439662
C0032786 C0473120: C0919691
C0032857 C0019099: C0237485
C0032857 C0037231: C0392171
C0032857 C0275522: C0392171
C0032857 C0729531: C0392171
C0032857 C0796085: C0392171
C0032857 C1509960: C0055753
C0033002 C1413931: C1366557
C0033080 C0003257: C0205160
C0033080 C0025874: C0205160
C0033080 C3672014: C0205160
C0033095 C0339881: C0236053
C0033126 C0020967: C0042333
C0033213 C0439662: C0263940
C0033229 C2963492: C1537068
C0033399 C0001468: C0960880
C0033399 C0010803: C0960880
C0033399 C0027341: C0960880
C0033399 C0041175: C0960880
C0033399 C0042542: C0013982
C0033399 C0273115: C0960880
C0033399 C0279980: C0960880
C0033399 C0392769: C0013982
C0033399 C1086889: C0960880
C0033399 C1265469: C0960880
C0033399 C1334033: C0960880
C0033399 C1516311: C0013982
C0033399 C2610960: C0013982
C0033472 C0006119: C0042742
C0033472 C0008056: C0042742
C0033472 C0009443: C0042742
C0033472 C0015859: C0042742
C0033472 C0051522: C0042742
C0033472 C0065088: C0042742
C0033472 C0221505: C0042742
C0033472 C0349790: C0042742
C0033472 C0683626: C0042742
C0033472 C1312248: C0042742
C0033472 C1334078: C0042742
C0033472 C1721019: C0042742
C0033472 C1826449: C0042742
C0033472 C3476546: C0042742
C0033472 C3698360: C0042742
C0033488 C0009763: C0020964
C0033488 C0010331: C0020964
C0033488 C0051976: C0020964
C0033488 C0206422: C0020964
C0033488 C0206545: C0020964
C0033488 C0312634: C0020964
C0033488 C0340044: C0020964
C0033488 C0376525: C0042736
C0033488 C0683144: C0020964
C0033488 C1150095: C0042736
C0033488 C1160389: C0020964
C0033488 C1514570: C0042736
C0033488 C2945724: C0020964
C0033488 C3549155: C0020964
C0033602 C0035112: C0035111
C0033770 C0001692: C0318793
C0033872 C0266463: C3714756
C0034108 C0001490: C0597404
C0034108 C0009443: C0597404
C0034108 C0030636: C0476273
C0034108 C0206171: C0597404
C0034108 C0276340: C0597404
C0034108 C0877148: C0597404
C0034108 C1258014: C0597404
C0034108 C1290325: C0597404
C0034108 C1442786: C0476273
C0034108 C2062441: C0597404
C0034320 C0036681: C0032414
C0034320 C0043125: C0032414
C0034320 C0051821: C0032414
C0034320 C0991566: C0032414
C0034320 C1518681: C0032414
C0034320 C3156137: C0032414
C0034348 C0072497: C0524816
C0034348 C0387288: C0524816
C0034348 C0475463: C0524816
C0034348 C1333677: C0524816
C0034348 C1367485: C0524816
C0034348 C1622946: C0524816
C0034386 C0085306: C0242856
C0034386 C0277527: C0242856
C0034386 C1318706: C0242856
C0034428 C0006017: C0026941
C0034428 C0023238: C0026941
C0034428 C3277428: C0026941
C0034428 C3495919: C0026941
C0034538 C0009763: C0020964
C0034538 C0010331: C0020964
C0034538 C0010418: C0020964
C0034538 C0051976: C0020964
C0034538 C0206422: C0020964
C0034538 C0206545: C0020964
C0034538 C0312634: C0020964
C0034538 C0340044: C0020964
C0034538 C0683144: C0020964
C0034538 C1160389: C0020964
C0034538 C2945724: C0020964
C0034538 C3549155: C0020964
C0034754 C0010828: C0206750
C0034754 C0014894: C0206750
C0034754 C0020175: C0206750
C0034754 C0022573: C0206750
C0034754 C0031046: C4061114
C0034754 C0031256: C4061114
C0034754 C0040517: C0206750
C0034754 C0041674: C0206750
C0034754 C0085306: C0206750
C0034754 C0151701: C0206750
C0034754 C0205395: C0206750
C0034754 C0235161: C0206750
C0034754 C0242459: C0206750
C0034754 C0275524: C4061114
C0034754 C0302507: C4061114
C0034754 C0318467: C4061114
C0034754 C0318860: C0206750
C0034754 C0393639: C0206750
C0034754 C0679309: C0206750
C0034754 C0743630: C4061114
C0034754 C0836924: C0206750
C0034754 C0949920: C0206750
C0034754 C1135821: C0206750
C0034754 C1145669: C4061114
C0034754 C1412533: C4061114
C0034754 C1446614: C0206750
C0034754 C1554184: C0206750
C0034754 C1697446: C0206750
C0034754 C3494174: C0206750
C0034800 C2936412: C1415351
C0034819 C0010201: C0521390
C0034819 C1417826: C0521390
C0034848 C0007227: C1326961
C0034848 C0024787: C0012656
C0034848 C0522424: C0012656
C0034848 C1136161: C0035342
C0034862 C0005956: C0599220
C0034862 C0008049: C0273115
C0034862 C0013570: C0599220
C0034862 C0085682: C0273115
C0034862 C0282587: C0599220
C0034862 C0387687: C0599220
C0034862 C0521530: C0273115
C0034862 C1414270: C2985502
C0034862 C2945724: C0599220
C0034862 C3890018: C2985502
C0034927 C0242856: C0034386
C0034927 C0424166: C0034386
C0034927 C1301752: C0034386
C0034927 C4505350: C0034386
C0035021 C0004030: C0442886
C0035021 C0032310: C0442886
C0035021 C0264515: C0442886
C0035021 C0267456: C0442886
C0035142 C0206545: C0010827
C0035142 C0276289: C0010827
C0035142 C4505456: C0010827
C0035228 C0009443: C3874414
C0035228 C0032300: C3874414
C0035228 C0035235: C3874414
C0035228 C0221423: C3874414
C0035228 C0231528: C3874414
C0035228 C0264408: C3874414
C0035228 C0597404: C3874414
C0035228 C1504431: C3874414
C0035235 C0030499: C0439662
C0035235 C0043124: C0439662
C0035235 C0264515: C0038826
C0035235 C0275524: C0038826
C0035235 C0521657: C0439662
C0035235 C1040967: C0038826
C0035236 C0010828: C0206750
C0035236 C0014894: C0206750
C0035236 C0020175: C0206750
C0035236 C0022573: C0206750
C0035236 C0040517: C0206750
C0035236 C0041674: C0206750
C0035236 C0085306: C0206750
C0035236 C0205082: C0851901
C0035236 C0205395: C0206750
C0035236 C0235161: C0206750
C0035236 C0242459: C0206750
C0035236 C0268732: C0264515
C0035236 C0318860: C0206750
C0035236 C0392171: C0796085
C0035236 C0393639: C0206750
C0035236 C0679309: C0206750
C0035236 C0743630: C0851901
C0035236 C0836924: C0206750
C0035236 C0949920: C0206750
C0035236 C1135821: C0206750
C0035236 C1290816: C0264515
C0035236 C1446614: C0206750
C0035236 C1554184: C0206750
C0035236 C1697446: C0206750
C0035236 C3494174: C0206750
C0035236 C3495919: C0264515
C0035237 C4086268: C0349790
C0035242 C0276447: C0031350
C0035436 C0276447: C0031350
C0035455 C0004626: C0729531
C0035455 C0032300: C0729531
C0035455 C0271429: C0729531
C0035455 C0275556: C0729531
C0035455 C0582415: C0276447
C0035455 C0694549: C0729531
C0035455 C0870646: C0729531
C0035455 C1457868: C0276447
C0035455 C4289767: C0729531
C0035473 C0001487: C0275524
C0035473 C0003903: C0086776
C0035473 C0004120: C0275524
C0035473 C0014009: C0694549
C0035473 C0019079: C0694549
C0035473 C0027121: C0275524
C0035473 C0032556: C0275524
C0035473 C0035236: C0694549
C0035473 C0206466: C0275524
C0035473 C0241411: C0275524
C0035473 C0275522: C0030393
C0035473 C0319232: C0275524
C0035473 C0442886: C0275524
C0035473 C0518609: C0275524
C0035473 C0595939: C0275524
C0035473 C1175743: C0275524
C0035473 C1260880: C0275524
C0035473 C1535939: C0694549 C0275524
C0035473 C1545588: C0275524
C0035473 C1641393: C0694549
C0035473 C1646817: C0694549
C0035473 C1719672: C0694549
C0035473 C2359834: C0275524
C0035473 C3272758: C0275524
C0035473 C3671958: C0275524
C0035473 C3812881: C0694549
C0035473 C4061114: C0275524
C0035473 C4381196: C0275524
C0035473 C4510762: C0275524
C0035542 C0263214: C0456984
C0035670 C0027757: C1415892
C0035670 C0028936: C1415892
C0035670 C0042774: C1415892
C0035670 C0058988: C1415892
C0035670 C0120742: C1415892
C0035670 C0205082: C1415892
C0035670 C0439662: C1415892
C0035670 C0614427: C1415892
C0035670 C1332736: C1415892
C0035670 C1537068: C1415892
C0035670 C1709157: C1415892
C0035670 C4522312: C1415892
C0035679 C0005956: C0599220
C0035679 C0282587: C0599220
C0035679 C0312737: C0599220
C0035679 C0387687: C0599220
C0035679 C1545588: C0599220
C0035679 C2945724: C0599220
C0035685 C3698360: C4279131
C0035691 C0024787: C0012656
C0035691 C0282002: C0949881
C0035691 C0522424: C0012656
C0035736 C1159709: C0064113
C0035736 C1334085: C0064113
C0035869 C0022801: C1421554
C0035869 C0037383: C3540840
C0035869 C0162309: C1421554
C0035869 C0600177: C3540840
C0035869 C0742078: C3540840
C0035869 C1290816: C3540840
C0035869 C1415892: C1421554
C0035870 C0001311: C0276340
C0035870 C0206545: C0006271
C0035870 C0343537: C0006271
C0035870 C0449437: C0006271
C0035870 C1145669: C0006271
C0035870 C1442786: C0006271
C0035870 C1641393: C0006271
C0035870 C3687252: C0006271
C0035870 C3826426: C0006271
C0035920 C0032027: C0314732
C0035920 C0034068: C0314732
C0035920 C0235840: C0314732
C0035920 C0243025: C0314732
C0035920 C0276467: C0314732
C0035920 C1290816: C0314732
C0035920 C1318101: C0314732
C0036002 C0005778: C0021212
C0036002 C0019185: C0024348
C0036002 C0242966: C0021212
C0036002 C0854416: C0024348
C0036078 C0014070: C0700271
C0036078 C0026456: C0700271
C0036078 C0242629: C0700271
C0036078 C0529196: C0700271
C0036078 C1257858: C0700271
C0036078 C1540210: C0700271
C0036078 C1864770: C0700271
C0036078 C2247725: C0700271
C0036078 C3271951: C0700271
C0036078 C3694279: C0700271
C0036093 C0037023: C0036095
C0036140 C0026456: C1422064
C0036140 C0032962: C1422064
C0036140 C0063034: C1422064
C0036140 C0072393: C1422064
C0036140 C0444746: C1422064
C0036140 C0598447: C1422064
C0036140 C1156309: C1422064
C0036140 C1419032: C1422064
C0036140 C2830073: C1422064
C0036140 C3714634: C1422064
C0036681 C0043125: C0032414
C0036681 C0051821: C0032414
C0036681 C1518681: C0032414
C0036681 C3156137: C0032414
C0036733 C0010813: C3694279
C0036733 C0027984: C3694279
C0036733 C0426576: C3694279
C0036733 C0683323: C3694279
C0036733 C1286384: C3694279
C0036733 C1520005: C3694279
C0036749 C0010828: C0206750
C0036749 C0014894: C0206750
C0036749 C0020175: C0206750
C0036749 C0022573: C0206750
C0036749 C0040517: C0206750
C0036749 C0041674: C0206750
C0036749 C0085306: C0206750
C0036749 C0151701: C0206750
C0036749 C0205395: C0206750
C0036749 C0235161: C0206750
C0036749 C0242459: C0206750
C0036749 C0318860: C0206750
C0036749 C0393639: C0206750
C0036749 C0679309: C0206750
C0036749 C0836924: C0206750
C0036749 C0949920: C0206750
C0036749 C1135821: C0206750
C0036749 C1446614: C0206750
C0036749 C1554184: C0206750
C0036749 C1697446: C0206750
C0036749 C3494174: C0206750
C0036953 C0206750: C0174234
C0036953 C0206752: C0174234
C0036953 C0273115: C0174234
C0036953 C1537068: C0174234
C0036953 C1749467: C0174234
C0036981 C0341950: C2905612
C0036981 C0522310: C2905612
C0036981 C1444007: C2905612
C0037170 C0318731: C0002331
C0037170 C3686923: C0002331
C0037199 C0000932: C0700148
C0037199 C2364135: C0262926
C0037340 C0001490: C0597404
C0037340 C0009443: C0597404
C0037340 C0011315: C1175743
C0037340 C0206171: C0597404
C0037340 C0276340: C0597404
C0037340 C0342409: C1175743
C0037340 C0877148: C0597404
C0037340 C1258014: C0597404
C0037340 C1290325: C0597404
C0037340 C2062441: C0597404
C0037361 C0032972: C0009443
C0037361 C0035455: C0009443
C0037361 C0042774: C0009443
C0037361 C0436345: C0009443
C0037361 C0742857: C0009443
C0037361 C0747845: C0009443
C0037361 C1260880: C0009443
C0037361 C1709854: C0009443
C0037506 C0376525: C0042736
C0037506 C1514570: C0042736
C0037518 C0003257: C0205160
C0037518 C0025874: C0205160
C0037518 C0085166: C0205160
C0037518 C0206419: C0318855
C0037518 C0267456: C0318855
C0037518 C0275524: C0318855
C0037518 C0318793: C0033770
C0037518 C0694549: C0205160
C0037518 C1002306: C0318855
C0037518 C1260880: C0205160
C0037518 C1264606: C0318855
C0037518 C1290807: C0318855
C0037518 C3672014: C0205160
C0037556 C0242994: C2676468
C0037707 C0024312: C0939237
C0037707 C0235272: C0939237
C0037707 C0301626: C0939237
C0037707 C0318356: C0939237
C0037707 C0421293: C0939237
C0037707 C0476474: C0939237
C0037707 C0541782: C0939237
C0037707 C1290916: C0939237
C0037889 C0679838: C0024291
C0037889 C2985294: C0024291
C0037900 C0014009: C0694549
C0037900 C0019079: C0694549
C0037900 C0035236: C0694549
C0037900 C0035473: C0694549
C0037900 C0275524: C0694549
C0037900 C0729531: C0694549
C0037900 C1301752: C0694549
C0037900 C1535939: C0694549
C0037900 C1641393: C0694549
C0037900 C1646817: C0694549
C0037900 C1719672: C0694549
C0037900 C3812881: C0694549
C0037906 C0008049: C0273115
C0037906 C0085682: C0273115
C0037906 C0521530: C0273115
C0037943 C0031046: C4061114
C0037943 C0031256: C4061114
C0037943 C0275524: C4061114
C0037943 C0302507: C4061114
C0037943 C0318467: C4061114
C0037943 C0743630: C4061114
C0037943 C1145669: C4061114
C0037943 C1412533: C4061114
C0037982 C0008049: C0273115
C0037982 C0085682: C0273115
C0037982 C0521530: C0273115
C0038180 C0001460: C0041988
C0038229 C0081714: C0025938
C0038288 C0231224: C0010356
C0038288 C0349412: C0010356
C0038288 C0578022: C0010356
C0038408 C0456981: C1437492
C0038536 C0002880: C0205395
C0038536 C0004030: C0205395
C0038536 C0008058: C0205395
C0038536 C0014061: C0205395
C0038536 C0019655: C0205395
C0038536 C0034088: C0205395
C0038536 C0235029: C0205395
C0038536 C0264220: C0205395
C0038536 C0264733: C0205395
C0038536 C0343537: C0205395
C0038536 C0521530: C0205395
C0038536 C1264610: C0205395
C0038536 C1290325: C0205395
C0038536 C1319200: C0205395
C0038587 C1444662: C0948268
C0038617 C0003240: C0004635
C0038665 C0016627: C0080194
C0038738 C0016712: C0146951
C0038826 C0001487: C0275524
C0038826 C0004120: C0275524
C0038826 C0027121: C0275524
C0038826 C0028612: C0042774
C0038826 C0032556: C0275524
C0038826 C0206466: C0275524
C0038826 C0241411: C0275524
C0038826 C0268732: C0264515
C0038826 C0271454: C4289767
C0038826 C0275522: C4289767
C0038826 C0319232: C0275524
C0038826 C0518609: C0275524
C0038826 C0595939: C0275524
C0038826 C0678889: C0275524
C0038826 C0728805: C1040967
C0038826 C0949880: C0042774
C0038826 C1175743: C0275524
C0038826 C1260880: C0275524
C0038826 C1290816: C0264515
C0038826 C1514892: C0042774
C0038826 C1535939: C0275524
C0038826 C1545588: C0275524
C0038826 C2359834: C0275524
C0038826 C3272758: C0275524
C0038826 C3495919: C0264515
C0038826 C3671958: C0275524
C0038826 C4061114: C0275524
C0038826 C4381196: C0275524
C0038826 C4510762: C0275524
C0038880 C0026456: C1422064
C0038880 C0032962: C1422064
C0038880 C0063034: C1422064
C0038880 C0072393: C1422064
C0038880 C0444746: C1422064
C0038880 C0598447: C1422064
C0038880 C1156309: C1422064
C0038880 C1419032: C1422064
C0038880 C1538915: C1422064
C0038880 C2830073: C1422064
C0038880 C3714634: C1422064
C0038960 C0061688: C0002570
C0038960 C0170657: C0026455
C0039006 C0029877: C0450254
C0039006 C0032276: C0450254
C0039006 C0037231: C0450254
C0039006 C0040425: C0450254
C0039006 C0162323: C0450254
C0039006 C0206545: C0450254
C0039006 C0271454: C0450254
C0039006 C0398686: C0450254
C0039006 C0740304: C0450254
C0039006 C1145669: C0450254
C0039006 C1290325: C0450254
C0039006 C1744526: C0450254
C0039006 C3280586: C0450254
C0039115 C0024787: C0012656
C0039115 C0522424: C0012656
C0039215 C0024348: C0236493
C0039241 C0010278: C0063034
C0039241 C0404556: C0063034
C0039241 C1335818: C0063034
C0039241 C1446614: C0063034
C0039241 C1705543: C0063034
C0039241 C3146223: C0063034
C0039294 C0071928: C1419054
C0039315 C1335590: C2936239
C0039315 C1414406: C2936239
C0039315 C1424447: C2936239
C0039315 C1424450: C2936239
C0039315 C1425353: C2936239
C0039315 C1427460: C2936239
C0039315 C1823437: C2936239
C0039315 C1824903: C2936239
C0039336 C0009443: C0037361
C0039336 C0948780: C0037361
C0039483 C0265267: C0221759
C0039591 C1260880: C0277786
C0039602 C0205160: C2936788
C0039635 C0028612: C0042774
C0039635 C0949880: C0042774
C0039635 C1514892: C0042774
C0039635 C1752477: C1423063
C0039635 C3698360: C0042774
C0039980 C0035473: C0025062
C0039980 C0600228: C0025062
C0039980 C1175743: C0025062
C0039980 C1370824: C0025062
C0040461 C0037937: C1701940
C0040461 C1444096: C1701940
C0040461 C4521243: C1701940
C0040590 C0006801: C3698360
C0040590 C0010076: C3698360
C0040591 C0006801: C3698360
C0040591 C0010076: C3698360
C0040591 C0206277: C3698360
C0040613 C0019104: C0013491
C0040861 C0009443: C0032310
C0040861 C0029347: C0032310
C0040861 C0275524: C0032310
C0040861 C0597404: C0032310
C0040861 C1510889: C0032310
C0040861 C1701940: C0032310
C0040861 C4545296: C0032310
C0040958 C0016627: C0596570
C0041484 C0678209: C4084937
C0041484 C1705947: C4084937
C0041834 C0003130: C0683521
C0041834 C0010356: C0683521
C0041912 C0003130: C0026826
C0041912 C0006132: C0010201
C0041912 C0020433: C0014383
C0041912 C0043125: C0275522
C0041912 C0184511: C0014383
C0041912 C0206435: C0014383
C0041912 C0275524: C3843708
C0041912 C0276340: C0035870
C0041912 C0577053: C0275522
C0041912 C0598744: C0035870
C0041912 C4086268: C0349790
C0041988 C0002732: C0001460
C0042200 C0276447: C2317131
C0042200 C4086268: C2317131
C0042210 C0022521: C0019629
C0042212 C0558187: C0277527
C0042212 C3534575: C0277527
C0042213 C0042774: C0010590
C0042213 C0218986: C0010590
C0042213 C1327414: C0010590
C0042213 C1427472: C0010590
C0042214 C0014070: C0700271
C0042214 C0026456: C0700271
C0042214 C0242629: C0700271
C0042214 C0529196: C0700271
C0042214 C1257858: C0700271
C0042214 C1414609: C1267822
C0042214 C1540210: C0700271
C0042214 C1864770: C0700271
C0042214 C2247725: C0700271
C0042214 C3271951: C0700271
C0042214 C3694279: C0700271
C0042397 C0010828: C0206750
C0042397 C0014894: C0206750
C0042397 C0020175: C0206750
C0042397 C0022573: C0206750
C0042397 C0040517: C0206750
C0042397 C0041674: C0206750
C0042397 C0085306: C0206750
C0042397 C0151701: C0206750
C0042397 C0205395: C0206750
C0042397 C0235161: C0206750
C0042397 C0242459: C0206750
C0042397 C0318860: C0206750
C0042397 C0393639: C0206750
C0042397 C0679309: C0206750
C0042397 C0729531: C0004626
C0042397 C0748168: C0948245
C0042397 C0836924: C0206750
C0042397 C0949920: C0206750
C0042397 C1135821: C0206750
C0042397 C1446614: C0206750
C0042397 C1554184: C0206750
C0042397 C1697446: C0206750
C0042397 C1850165: C0948245
C0042397 C3494174: C0206750
C0042542 C1511002: C0456981
C0042542 C4281805: C0456981
C0042711 C3280586: C0019100
C0042711 C3899656: C0019100
C0042731 C0008058: C0021743
C0042731 C0012656: C0034848
C0042731 C0014070: C0700271
C0042731 C0025831: C0021743
C0042731 C0026456: C0700271
C0042731 C0035342: C0034848
C0042731 C0035369: C0021743
C0042731 C0063699: C1819430
C0042731 C0086574: C0021743
C0042731 C0242629: C0700271
C0042731 C0529196: C0700271
C0042731 C0887869: C0034848
C0042731 C1257858: C0700271
C0042731 C1326961: C0034848
C0042731 C1415912: C1334139
C0042731 C1540210: C0700271
C0042731 C1654934: C1819430
C0042731 C1864770: C0700271
C0042731 C2247725: C0700271
C0042731 C3271951: C0700271
C0042731 C3694279: C0700271
C0042740 C0011315: C1175743
C0042740 C0342409: C1175743
C0042742 C0006801: C3698360
C0042742 C0010076: C3698360
C0042742 C0017161: C0065088
C0042742 C0021745: C1334078
C0042742 C0032972: C0009443
C0042742 C0035142: C1334078
C0042742 C0035455: C0009443
C0042742 C0035736: C1334078
C0042742 C0084088: C0949307
C0042742 C0085305: C1721019
C0042742 C0175168: C0949307
C0042742 C0206277: C3698360
C0042742 C0206545: C0949307
C0042742 C0250400: C1334078
C0042742 C0265267: C0221505
C0042742 C0276289: C1334078
C0042742 C0436345: C0009443
C0042742 C0553757: C0009443
C0042742 C0742857: C0009443
C0042742 C0747845: C0009443
C0042742 C1150132: C0065088
C0042742 C1155328: C1334078
C0042742 C1260880: C0009443
C0042742 C1415898: C1334078
C0042742 C1538067: C1334078
C0042742 C1545588: C0051522
C0042742 C1709854: C0009443
C0042742 C3540840: C0051522
C0042742 C4086268: C0349790
C0042742 C4290004: C0065088
C0042771 C0008058: C0021743
C0042771 C0035369: C0021743
C0042771 C0086574: C0021743
C0042771 C2963492: C1537068
C0042774 C0003130: C1514892
C0042774 C0006801: C3698360
C0042774 C0010076: C3698360
C0042774 C0020967: C1514892
C0042774 C0206277: C3698360
C0042774 C0206415: C0028612
C0042774 C0682323: C0028612
C0042774 C0877203: C0949880
C0042774 C1412463: C0028612
C0042774 C4296535: C0028612
C0042842 C0031046: C4061114
C0042842 C0031256: C4061114
C0042842 C0302507: C4061114
C0042842 C0318467: C4061114
C0042842 C0743630: C4061114
C0042842 C1145669: C4061114
C0042842 C1412533: C4061114
C0042875 C0030499: C0439662
C0042875 C0043124: C0439662
C0042875 C0521657: C0439662
C0042878 C0011311: C0014695
C0042878 C0018894: C0014695
C0042878 C0019100: C0014695
C0042878 C0031701: C0014695
C0042878 C0035869: C0014695
C0042878 C0339916: C0014695
C0042878 C0596020: C0014695
C0042878 C0673205: C0014695
C0042878 C0751964: C0014695
C0043124 C0004134: C3539881
C0043124 C0007292: C3539881
C0043124 C0009443: C3539881
C0043124 C0017161: C3539881
C0043124 C0019629: C3539881
C0043124 C0020962: C3539881
C0043124 C0023402: C3539881
C0043124 C0032486: C3539881
C0043124 C0042542: C3539881
C0043124 C0042774: C3539881
C0043124 C0054874: C3539881
C0043124 C0085306: C3539881
C0043124 C0085828: C3539881
C0043124 C0086574: C3539881
C0043124 C0206071: C3539881
C0043124 C0206545: C3539881
C0043124 C0231337: C3539881
C0043124 C0287990: C3539881
C0043124 C0325051: C3539881
C0043124 C0348321: C3539881
C0043124 C0392674: C3539881
C0043124 C1151115: C3539881
C0043124 C1155080: C3539881
C0043124 C1156810: C3539881
C0043124 C1334081: C3539881
C0043124 C1335872: C3539881
C0043124 C1413371: C3539881
C0043124 C1414134: C3539881
C0043124 C1414609: C3539881
C0043124 C1417190: C3539881
C0043124 C1510818: C3539881
C0043124 C1514892: C3539881
C0043124 C1515126: C3539881
C0043124 C1523993: C3539881
C0043124 C1545588: C3539881
C0043124 C1819444: C3539881
C0043124 C3271756: C3539881
C0043124 C3272629: C3539881
C0043124 C3687252: C3539881
C0043124 C3812881: C3539881
C0043124 C3845593: C3539881
C0043124 C3897262: C3539881
C0043162 C0206544: C1079230
C0043396 C0277550: C1640363
C0045143 C0004475: C1412319
C0045143 C0017278: C0010813
C0045143 C0055817: C0010813
C0045143 C0598175: C0010813
C0045550 C0439662: C3147783
C0045550 C0751455: C3147783
C0045550 C1417912: C3147783
C0045622 C1520005: C0276467
C0046699 C0008071: C0276289
C0046699 C0015927: C0276289
C0046699 C1155766: C0276289
C0046699 C2247634: C0276289
C0046699 C3642304: C0276289
C0046774 C0341950: C2905612
C0046774 C0522310: C2905612
C0046774 C1444007: C2905612
C0047215 C0052198: C0052193
C0047215 C1412481: C0052193
C0047215 C3845933: C0052193
C0048008 C1706452: C0032350
C0049019 C0002403: C0017337
C0049019 C0028132: C0017337
C0049019 C0040983: C0017337
C0049149 C0011315: C1175743
C0049149 C0342409: C1175743
C0049865 C0234238: C0009213
C0050175 C0003130: C1514892
C0050175 C0020967: C1514892
C0050461 C0014179: C2926735
C0050461 C0019612: C2926735
C0050461 C0023518: C2926735
C0050461 C0026820: C2926735
C0050461 C0054066: C2926735
C0050461 C0059563: C2926735
C0050461 C0064858: C2926735
C0050461 C0078049: C2926735
C0050461 C0151878: C2926735
C0050461 C0205082: C2926735
C0050461 C0206750: C2926735
C0050461 C0275524: C2926735
C0050461 C0276653: C2926735
C0050461 C0676831: C2926735
C0050461 C0742906: C2926735
C0050461 C0909839: C2926735
C0050461 C1112565: C2926735
C0050461 C1119918: C2926735
C0050461 C1413774: C2926735
C0050461 C1675326: C2926735
C0050461 C3282879: C2926735
C0050461 C3476546: C2926735
C0050461 C3873275: C2926735
C0050940 C0085660: C0410480
C0051200 C0376525: C0042736
C0051200 C1150095: C0042736
C0051200 C1514570: C0042736
C0051482 C0038455: C0086244
C0051482 C0598958: C0086244
C0051482 C0671771: C0086244
C0051522 C0001692: C0318793
C0051522 C0024348: C1545588
C0051522 C0037383: C3540840
C0051522 C0276289: C1545588
C0051522 C0600177: C3540840
C0051522 C0742078: C3540840
C0051522 C1290816: C3540840
C0051542 C0282682: C3887680
C0051976 C0014179: C2926735
C0051976 C0019612: C2926735
C0051976 C0023518: C2926735
C0051976 C0026820: C2926735
C0051976 C0054066: C2926735
C0051976 C0059563: C2926735
C0051976 C0064858: C2926735
C0051976 C0078049: C2926735
C0051976 C0151878: C2926735
C0051976 C0205082: C2926735
C0051976 C0206750: C2926735
C0051976 C0276653: C2926735
C0051976 C0676831: C2926735
C0051976 C0742906: C2926735
C0051976 C0909839: C2926735
C0051976 C1112565: C2926735
C0051976 C1119918: C2926735
C0051976 C1413774: C2926735
C0051976 C1675326: C2926735
C0051976 C3282879: C2926735
C0051976 C3476546: C2926735
C0051976 C3873275: C2926735
C0052059 C0273115: C0118522
C0052059 C0311375: C0118522
C0052176 C0085305: C1721019
C0052199 C3845933: C0052193
C0052807 C0033785: C0205082
C0052807 C1535939: C0205082
C0052807 C2747816: C0205082
C0052807 C2931822: C0205082
C0052919 C0008071: C0276289
C0052919 C0015927: C0276289
C0052919 C1155766: C0276289
C0052919 C2247634: C0276289
C0052919 C3642304: C0276289
C0053163 C0205082: C1416563
C0053250 C0058217: C1425604
C0053529 C0008049: C0273115
C0053529 C0085682: C0273115
C0053529 C0521530: C0273115
C0054036 C0033770: C0332472
C0054201 C0010418: C0332149
C0054201 C0018273: C0332149
C0054201 C0026456: C1422064
C0054201 C0032962: C1422064
C0054201 C0035304: C0332149
C0054201 C0063034: C1422064
C0054201 C0072393: C1422064
C0054201 C0235840: C0332149
C0054201 C0270612: C0332149
C0054201 C0276156: C0332149
C0054201 C0444746: C1422064
C0054201 C0598447: C1422064
C0054201 C0877564: C0332149
C0054201 C1156309: C1422064
C0054201 C1419032: C1422064
C0054201 C1538915: C1422064
C0054201 C2830073: C1422064
C0054201 C3714634: C1422064
C0054201 C4061114: C0332149
C0054252 C0600531: C0290741
C0054757 C1708335: C0387288
C0054871 C0001468: C0960880
C0054871 C0009763: C0020964
C0054871 C0010331: C0020964
C0054871 C0010418: C0020964
C0054871 C0010803: C0960880
C0054871 C0024348: C1545588
C0054871 C0026456: C1422064
C0054871 C0027341: C0960880
C0054871 C0032962: C1422064
C0054871 C0051976: C0020964
C0054871 C0063034: C1422064
C0054871 C0072393: C1422064
C0054871 C0206422: C0020964
C0054871 C0206545: C0020964
C0054871 C0273115: C0960880
C0054871 C0276289: C1545588
C0054871 C0279980: C0960880
C0054871 C0302837: C1415888
C0054871 C0312634: C0020964
C0054871 C0340044: C0020964
C0054871 C0444746: C1422064
C0054871 C0598447: C1422064
C0054871 C0678210: C1415888
C0054871 C0683144: C0020964
C0054871 C1086889: C0960880
C0054871 C1156309: C1422064
C0054871 C1160389: C0020964
C0054871 C1265469: C0960880
C0054871 C1334033: C0960880
C0054871 C1422036: C1415888
C0054871 C1538915: C1422064
C0054871 C2830073: C1422064
C0054871 C2945724: C0020964
C0054871 C3549155: C0020964
C0054871 C3714634: C1422064
C0054943 C1514248: C0699900
C0054943 C1523925: C0699900
C0055447 C0010828: C0206750
C0055447 C0014894: C0206750
C0055447 C0020175: C0206750
C0055447 C0022573: C0206750
C0055447 C0040517: C0206750
C0055447 C0041674: C0206750
C0055447 C0085306: C0206750
C0055447 C0151701: C0206750
C0055447 C0205395: C0206750
C0055447 C0235161: C0206750
C0055447 C0242459: C0206750
C0055447 C0318860: C0206750
C0055447 C0393639: C0206750
C0055447 C0679309: C0206750
C0055447 C0836924: C0206750
C0055447 C0949920: C0206750
C0055447 C1135821: C0206750
C0055447 C1446614: C0206750
C0055447 C1554184: C0206750
C0055447 C1697446: C0206750
C0055447 C1821461: C3715044
C0055447 C3242274: C3715044
C0055447 C3494174: C0206750
C0055811 C0004635: C0124235
C0056196 C0041912: C1260922
C0056539 C0962179: C0022474
C0056539 C1100367: C0022474
C0056608 C0264221: C2825347
C0056608 C1332688: C2825347
C0056608 C1415888: C2825347
C0056608 C1425042: C2825347
C0056912 C0009649: C0042720
C0056912 C1417870: C0042720
C0057163 C2963492: C1537068
C0057445 C0017278: C0010813
C0057445 C0033770: C0332472
C0057445 C0055817: C0010813
C0057445 C0598175: C0010813
C0058272 C0024787: C0012656
C0058272 C0522424: C0012656
C0058272 C1423062: C1825498
C0058325 C0077194: C1335071
C0058325 C4282052: C1335071
C0058360 C2258685: C0003006
C0058516 C0010813: C3694279
C0058516 C0027984: C3694279
C0058516 C0426576: C3694279
C0058516 C0683323: C3694279
C0058516 C1286384: C3694279
C0058516 C1520005: C3694279
C0058606 C0028612: C0042774
C0058606 C0949880: C0042774
C0058606 C1514892: C0042774
C0058606 C3698360: C0042774
C0058610 C0042542: C0028612
C0058610 C0206415: C0028612
C0058610 C0682323: C0028612
C0058610 C1412463: C0028612
C0058610 C4296535: C0028612
C0058687 C0033213: C0018273
C0058687 C0149725: C0018273
C0058883 C0017278: C0010813
C0058883 C0055817: C0010813
C0058883 C0598175: C0010813
C0058903 C0010828: C0206750
C0058903 C0014894: C0206750
C0058903 C0020175: C0206750
C0058903 C0022573: C0206750
C0058903 C0040517: C0206750
C0058903 C0041674: C0206750
C0058903 C0085306: C0206750
C0058903 C0151701: C0206750
C0058903 C0205395: C0206750
C0058903 C0235161: C0206750
C0058903 C0242459: C0206750
C0058903 C0318860: C0206750
C0058903 C0393639: C0206750
C0058903 C0679309: C0206750
C0058903 C0836924: C0206750
C0058903 C0949920: C0206750
C0058903 C1135821: C0206750
C0058903 C1446614: C0206750
C0058903 C1554184: C0206750
C0058903 C1697446: C0206750
C0058903 C3494174: C0206750
C0059865 C0341950: C2905612
C0059865 C0522310: C2905612
C0059865 C1444007: C2905612
C0059985 C0010813: C1535939
C0059985 C0015970: C1535939
C0059985 C0376525: C1535939
C0059985 C0549493: C1535939
C0059985 C1262313: C1535939
C0060060 C0017255: C0065827
C0060060 C0028612: C0042774
C0060060 C0069139: C0065827
C0060060 C0086344: C0065827
C0060060 C0282002: C0949881
C0060060 C0282682: C0065827
C0060060 C0295022: C0065827
C0060060 C0333565: C0065827
C0060060 C0378310: C0065827
C0060060 C0872251: C0065827
C0060060 C0949880: C0042774
C0060060 C1367485: C0065827
C0060060 C1416475: C0065827
C0060060 C1422629: C0065827
C0060060 C1514216: C0065827
C0060060 C1514892: C0042774
C0060060 C1539598: C0065827
C0060060 C1545588: C0065827
C0060060 C3694279: C0065827
C0060060 C3698360: C0042774
C0060323 C0747690: C0239981
C0060583 C0010201: C0521390
C0060583 C1332397: C0376515
C0060583 C1417826: C0521390
C0061198 C0006271: C0035870
C0061198 C0276340: C0035870
C0061198 C0598744: C0035870
C0061449 C0206750: C1373218
C0061472 C1515945: C0085110
C0061751 C0002880: C0205395
C0061751 C0004030: C0205395
C0061751 C0008049: C0273115
C0061751 C0008058: C0205395
C0061751 C0014061: C0205395
C0061751 C0019655: C0205395
C0061751 C0033770: C1722427
C0061751 C0034088: C0205395
C0061751 C0085682: C0273115
C0061751 C0235029: C0205395
C0061751 C0264220: C0205395
C0061751 C0264733: C0205395
C0061751 C0343537: C0205395
C0061751 C1258192: C3543842
C0061751 C1264610: C0205395
C0061751 C1290325: C0205395
C0061751 C1328504: C3543842
C0061751 C2963492: C1537068
C0062095 C0033740: C0033477
C0062096 C1545588: C0010418
C0062154 C0343662: C0017376
C0062154 C0700271: C0017376
C0062185 C0008049: C0273115
C0062185 C0024348: C1545588
C0062185 C0085682: C0273115
C0062185 C0276289: C1545588
C0062185 C0521530: C0273115
C0062185 C3694279: C3714738
C0062496 C2747816: C2930619
C0062527 C0019167: C0019166
C0062527 C0913092: C0019168
C0062527 C1511002: C0456981
C0062527 C4281805: C0456981
C0062709 C0052198: C0052193
C0062709 C1412481: C0052193
C0062709 C3845933: C0052193
C0062726 C0026438: C0358321
C0062726 C1704259: C0358321
C0062726 C1883036: C0358321
C0062726 C3698360: C0358321
C0062726 C3826020: C0358321
C0062941 C0010828: C0206750
C0062941 C0014894: C0206750
C0062941 C0020175: C0206750
C0062941 C0022573: C0206750
C0062941 C0040517: C0206750
C0062941 C0041674: C0206750
C0062941 C0085306: C0206750
C0062941 C0151701: C0206750
C0062941 C0205395: C0206750
C0062941 C0235161: C0206750
C0062941 C0242459: C0206750
C0062941 C0318860: C0206750
C0062941 C0393639: C0206750
C0062941 C0679309: C0206750
C0062941 C0836924: C0206750
C0062941 C0949920: C0206750
C0062941 C1135821: C0206750
C0062941 C1446614: C0206750
C0062941 C1554184: C0206750
C0062941 C1697446: C0206750
C0062941 C3494174: C0206750
C0063034 C0025323: C0404556
C0063034 C0030499: C0439662
C0063034 C0030685: C0010278
C0063034 C0043124: C0439662
C0063034 C0521657: C0439662
C0063034 C3158802: C1335818
C0063034 C3887595: C1335818
C0063041 C0016627: C0750484
C0063041 C0037116: C0009326
C0063355 C0030499: C0439662
C0063355 C0043124: C0439662
C0063355 C0521657: C0439662
C0063469 C0004475: C1864770
C0063469 C0021743: C1864770
C0063469 C0068788: C1864770
C0063469 C0700271: C1864770
C0063469 C1150587: C1864770
C0063469 C1155328: C1864770
C0063469 C1174318: C1864770
C0063469 C1335962: C1864770
C0063469 C1424724: C1864770
C0063469 C3271886: C1864770
C0063522 C0010590: C0003342
C0063522 C0014661: C0003342
C0063522 C0205160: C0003342
C0063522 C0549493: C0003342
C0063522 C1883559: C0003342
C0063522 C3812881: C0003342
C0063529 C0949880: C0042774
C0063529 C1514892: C0042774
C0063529 C3698360: C0042774
C0063700 C0007120: C1417913
C0063700 C1415912: C1334139
C0063765 C0016712: C0146951
C0063971 C0008049: C0273115
C0063971 C0085682: C0273115
C0063971 C0521530: C0273115
C0064030 C0010827: C0035142
C0064030 C0036085: C0035142
C0064113 C3543842: C1334085
C0064610 C0010590: C0024742
C0064610 C0019691: C0024742
C0064779 C0010827: C0035142
C0064779 C0028612: C0042774
C0064779 C0036085: C0035142
C0064779 C0085305: C1721019
C0064779 C0392938: C0035142
C0064779 C0949880: C0042774
C0064779 C1514892: C0042774
C0064779 C2963492: C1537068
C0064779 C3698360: C0042774
C0064858 C0006271: C0035870
C0064858 C0276340: C0035870
C0064858 C0598744: C0035870
C0064858 C1539835: C0020746
C0064990 C0014179: C2926735
C0064990 C0019612: C2926735
C0064990 C0023518: C2926735
C0064990 C0026820: C2926735
C0064990 C0054066: C2926735
C0064990 C0059563: C2926735
C0064990 C0064858: C2926735
C0064990 C0078049: C2926735
C0064990 C0151878: C2926735
C0064990 C0205082: C2926735
C0064990 C0206750: C2926735
C0064990 C0275524: C2926735
C0064990 C0276653: C2926735
C0064990 C0676831: C2926735
C0064990 C0742906: C2926735
C0064990 C0909839: C2926735
C0064990 C1112565: C2926735
C0064990 C1119918: C2926735
C0064990 C1413774: C2926735
C0064990 C1675326: C2926735
C0064990 C3282879: C2926735
C0064990 C3476546: C2926735
C0064990 C3873275: C2926735
C0065041 C0019168: C0913092
C0065041 C0039215: C0913092
C0065041 C0169101: C0913092
C0065041 C0206076: C0913092
C0065041 C0282474: C0913092
C0065041 C0301946: C0913092
C0065041 C1327441: C0913092
C0065041 C2737043: C0913092
C0065041 C3849574: C0913092
C0065088 C1264607: C0017161
C0065180 C0032972: C0009443
C0065180 C0042774: C0009443
C0065180 C0436345: C0009443
C0065180 C0553757: C0009443
C0065180 C0742857: C0009443
C0065180 C0747845: C0009443
C0065180 C1709854: C0009443
C0065264 C0376300: C0011315
C0065335 C0008049: C0273115
C0065335 C0020498: C3853962
C0065335 C0064113: C0035736
C0065335 C0085682: C0273115
C0065335 C0393483: C3853962
C0065335 C0456981: C0042542
C0065335 C0521530: C0273115
C0065335 C0597354: C0035736
C0065335 C1419818: C0035736
C0065337 C0595939: C0276500
C0065414 C0004134: C3539881
C0065414 C0007292: C3539881
C0065414 C0009443: C3539881
C0065414 C0017161: C3539881
C0065414 C0019629: C3539881
C0065414 C0020962: C3539881
C0065414 C0023402: C3539881
C0065414 C0032486: C3539881
C0065414 C0042542: C3539881
C0065414 C0042774: C3539881
C0065414 C0054874: C3539881
C0065414 C0085306: C3539881
C0065414 C0085828: C3539881
C0065414 C0086574: C3539881
C0065414 C0206071: C3539881
C0065414 C0206545: C3539881
C0065414 C0231337: C3539881
C0065414 C0287990: C3539881
C0065414 C0325051: C3539881
C0065414 C0348321: C3539881
C0065414 C0392674: C3539881
C0065414 C1151115: C3539881
C0065414 C1155080: C3539881
C0065414 C1156810: C3539881
C0065414 C1334081: C3539881
C0065414 C1335872: C3539881
C0065414 C1413371: C3539881
C0065414 C1414134: C3539881
C0065414 C1414609: C3539881
C0065414 C1417190: C3539881
C0065414 C1510818: C3539881
C0065414 C1514892: C3539881
C0065414 C1515126: C3539881
C0065414 C1523993: C3539881
C0065414 C1545588: C3539881
C0065414 C1819444: C3539881
C0065414 C3271756: C3539881
C0065414 C3272629: C3539881
C0065414 C3687252: C3539881
C0065414 C3812881: C3539881
C0065414 C3845593: C3539881
C0065414 C3897262: C3539881
C0065555 C0920283: C1412243
C0065610 C1701790: C0026912
C0065661 C0009763: C0020964
C0065661 C0010331: C0020964
C0065661 C0051976: C0020964
C0065661 C0085692: C0178324
C0065661 C0206422: C0020964
C0065661 C0206545: C0020964
C0065661 C0312634: C0020964
C0065661 C0340044: C0020964
C0065661 C0683144: C0020964
C0065661 C0729531: C0004626
C0065661 C1160389: C0020964
C0065661 C1538301: C0301852
C0065661 C2945724: C0020964
C0065661 C3549155: C0020964
C0065751 C0024348: C1545588
C0065751 C0030499: C0439662
C0065751 C0043124: C0439662
C0065751 C0051755: C0242632
C0065751 C0276289: C1545588
C0065751 C0521657: C0439662
C0065827 C0010590: C1416475
C0065827 C0010813: C3694279
C0065827 C0024348: C1545588
C0065827 C0068788: C0872251
C0065827 C0184511: C0282682
C0065827 C0276289: C1545588
C0065827 C0426576: C3694279
C0065827 C0439662: C0282682
C0065827 C0599561: C0282682
C0065827 C0599739: C0282682
C0065827 C0683323: C3694279
C0065827 C1286384: C3694279
C0065827 C1412617: C1416475
C0065827 C1436435: C0872251
C0065827 C1519614: C0872251
C0065827 C1520005: C3694279
C0065827 C1538864: C0295022
C0065827 C1658974: C0295022
C0065827 C1864770: C0295022
C0065827 C2611812: C1416475
C0065839 C0740441: C0008354
C0065916 C0149725: C0019372
C0065916 C0318598: C0019351
C0065916 C0393639: C0019372
C0065916 C3539881: C0019372
C0066030 C1539479: C1824903
C0066350 C0008058: C0021743
C0066350 C0025831: C0021743
C0066350 C0035369: C0021743
C0066350 C0086574: C0021743
C0066350 C0595939: C0276500
C0066350 C1175743: C1522712
C0066350 C1266119: C1522712
C0066695 C0920283: C1412243
C0066765 C0004635: C0124235
C0066776 C0001692: C0318793
C0067453 C0023240: C0221423
C0067453 C0275524: C0221423
C0067453 C0347950: C0221423
C0067453 C1542834: C0221423
C0067453 C3714541: C0221423
C0068527 C0243025: C0019099
C0068527 C0687737: C0019104
C0068788 C0006801: C3698360
C0068788 C0010076: C3698360
C0068788 C0032972: C0009443
C0068788 C0035455: C0009443
C0068788 C0041912: C0877203
C0068788 C0043124: C0439662
C0068788 C0058980: C0872251
C0068788 C0064779: C0305052
C0068788 C0071795: C0305052
C0068788 C0206277: C3698360
C0068788 C0243052: C1310468
C0068788 C0419437: C0877203
C0068788 C0436345: C0009443
C0068788 C0521657: C0439662
C0068788 C0553757: C0009443
C0068788 C0742857: C0009443
C0068788 C0747845: C0009443
C0068788 C1260880: C0009443
C0068788 C1265469: C1310468
C0068788 C1334078: C0305052
C0068788 C1335081: C4277577
C0068788 C1415912: C1334139
C0068788 C1417510: C0305052
C0068788 C1428476: C4277577
C0068788 C1519614: C0872251
C0068788 C1522712: C1310468
C0068788 C1538116: C4277577
C0068788 C1709854: C0009443
C0068788 C1948023: C1310468
C0068788 C2755743: C0305052
C0068788 C2963492: C1537068
C0068808 C0040210: C3536832
C0068808 C0205082: C3536832
C0068808 C2348484: C3536832
C0068808 C2926735: C3536832
C0068808 C3714584: C3536832
C0069057 C0032972: C0009443
C0069057 C0035455: C0009443
C0069057 C0042774: C0009443
C0069057 C0436345: C0009443
C0069057 C0553757: C0009443
C0069057 C0742857: C0009443
C0069057 C0747845: C0009443
C0069057 C1260880: C0009443
C0069057 C1709854: C0009443
C0069299 C0028612: C0042774
C0069299 C0949880: C0042774
C0069299 C1514892: C0042774
C0069299 C3698360: C0042774
C0069433 C0003335: C2945730
C0069590 C0151632: C0023518
C0069838 C0694549: C0037900
C0069906 C0024348: C1545588
C0069906 C0276289: C1545588
C0071112 C1545588: C0069906
C0071234 C1335081: C4277577
C0071234 C1428476: C4277577
C0071234 C1538116: C4277577
C0071359 C0014179: C2926735
C0071359 C0019612: C2926735
C0071359 C0023518: C2926735
C0071359 C0024348: C1545588
C0071359 C0026820: C2926735
C0071359 C0054066: C2926735
C0071359 C0059563: C2926735
C0071359 C0064858: C2926735
C0071359 C0078049: C2926735
C0071359 C0151878: C2926735
C0071359 C0205082: C2926735
C0071359 C0206750: C2926735
C0071359 C0275524: C2926735
C0071359 C0276289: C1545588
C0071359 C0276653: C2926735
C0071359 C0676831: C2926735
C0071359 C0742906: C2926735
C0071359 C0909839: C2926735
C0071359 C1112565: C2926735
C0071359 C1119918: C2926735
C0071359 C1413774: C2926735
C0071359 C1675326: C2926735
C0071359 C3282879: C2926735
C0071359 C3476546: C2926735
C0071359 C3873275: C2926735
C0071360 C0043124: C1823437
C0071360 C0063469: C1823437
C0071360 C0439662: C3272452
C0071360 C1335877: C1823437
C0071360 C1749467: C1823437
C0071795 C0017278: C0010813
C0071795 C0020687: C0004475
C0071795 C0055817: C0010813
C0071795 C0598175: C0010813
C0071795 C1518174: C1413460
C0072225 C1412053: C0001026
C0072354 C1160638: C1437533
C0072393 C0028197: C0022634
C0072393 C0042774: C0022634
C0072393 C0324537: C0022634
C0072393 C1157569: C0022634
C0073085 C1419054: C0039294
C0073085 C2610186: C0039294
C0073220 C4279131: C0035685
C0073591 C0029345: C0007267
C0073591 C0036681: C1415634
C0073591 C0273115: C0007267
C0073591 C4468385: C3178870
C0073992 C0001311: C0276340
C0075131 C0033785: C0205082
C0075131 C1535939: C0205082
C0075131 C2747816: C0205082
C0075131 C2931822: C0205082
C0075861 C0010813: C2936529
C0075861 C3241937: C2936529
C0076110 C0497156: C0023380
C0076359 C0013480: C1624602
C0076359 C0014059: C1624602
C0076359 C0037285: C1624602
C0076359 C0317807: C1624602
C0076359 C1820031: C1624602
C0076359 C2698696: C1624602
C0076380 C0032972: C0009443
C0076380 C0035455: C0009443
C0076380 C0042774: C0009443
C0076380 C0436345: C0009443
C0076380 C0553757: C0009443
C0076380 C0742857: C0009443
C0076380 C0747845: C0009443
C0076380 C1260880: C0009443
C0076380 C1709854: C0009443
C0076466 C3541878: C0217154
C0076727 C0014009: C0694549
C0076727 C0019079: C0694549
C0076727 C0035236: C0694549
C0076727 C0035304: C0302158
C0076727 C0035473: C0694549
C0076727 C0080194: C0302158
C0076727 C0275524: C0694549
C0076727 C0729531: C0694549
C0076727 C1301752: C0694549
C0076727 C1535939: C0694549
C0076727 C1641393: C0694549
C0076727 C1646817: C0694549
C0076727 C1719672: C0694549
C0076727 C3812881: C0694549
C0076829 C0026456: C1422064
C0076829 C0032962: C1422064
C0076829 C0063034: C1422064
C0076829 C0072393: C1422064
C0076829 C0444746: C1422064
C0076829 C0598447: C1422064
C0076829 C1156309: C1422064
C0076829 C1419032: C1422064
C0076829 C1538915: C1422064
C0076829 C2830073: C1422064
C0076829 C3714634: C1422064
C0076836 C4050026: C0008209
C0077536 C0011315: C1175743
C0077536 C0266313: C1334877
C0077536 C0342409: C1175743
C0077536 C1155494: C1334877
C0077608 C0005867: C0028326
C0077608 C0008071: C0276289
C0077608 C0015927: C0276289
C0077608 C0028612: C0042774
C0077608 C0033618: C0028326
C0077608 C0043125: C0028326
C0077608 C0595938: C0028326
C0077608 C0683201: C0028326
C0077608 C0949880: C0042774
C0077608 C1155328: C0028326
C0077608 C1155766: C0276289
C0077608 C1292769: C0028326
C0077608 C1318973: C0029347
C0077608 C1511002: C0028326
C0077608 C1514892: C0042774
C0077608 C1545588: C0028326
C0077608 C1819430: C0028326
C0077608 C2247634: C0276289
C0077608 C2611812: C0028326
C0077608 C2963492: C1537068
C0077608 C3159140: C0028326
C0077608 C3271891: C0028326
C0077608 C3642304: C0276289
C0077608 C3698360: C0042774
C0077678 C0005867: C0028326
C0077678 C0033618: C0028326
C0077678 C0043125: C0028326
C0077678 C0595938: C0028326
C0077678 C0683201: C0028326
C0077678 C1292769: C0028326
C0077678 C1511002: C0028326
C0077678 C1545588: C0028326
C0077678 C1819430: C0028326
C0077678 C2611812: C0028326
C0077678 C3159140: C0028326
C0077678 C3271891: C0028326
C0078671 C1511002: C0456981
C0078671 C4281805: C0456981
C0078792 C0205082: C1416563
C0079005 C0318793: C0033770
C0079338 C0334094: C0015767
C0079338 C3669463: C0015767
C0079399 C0019079: C0694549
C0079399 C0035236: C0694549
C0079399 C0035473: C0694549
C0079399 C0275524: C0694549
C0079399 C0729531: C0694549
C0079399 C1535939: C0694549
C0079399 C1641393: C0694549
C0079399 C1646817: C0694549
C0079399 C1719672: C0694549
C0079399 C3812881: C0694549
C0079405 C1422577: C0600472
C0079407 C1514248: C0699900
C0079407 C1523925: C0699900
C0079423 C0026456: C1422064
C0079423 C0032962: C1422064
C0079423 C0063034: C1422064
C0079423 C0072393: C1422064
C0079423 C0444746: C1422064
C0079423 C0598447: C1422064
C0079423 C1156309: C1422064
C0079423 C1419032: C1422064
C0079423 C1538915: C1422064
C0079423 C2830073: C1422064
C0079423 C3714634: C1422064
C0079466 C0003130: C0683521
C0079466 C0010356: C0683521
C0079522 C0002880: C0205395
C0079522 C0004030: C0205395
C0079522 C0008058: C0205395
C0079522 C0014061: C0205395
C0079522 C0019655: C0205395
C0079522 C0034088: C0205395
C0079522 C0235029: C0205395
C0079522 C0264220: C0205395
C0079522 C0264733: C0205395
C0079522 C0343537: C0205395
C0079522 C0521530: C0205395
C0079522 C1264610: C0205395
C0079522 C1290325: C0205395
C0079522 C1319200: C0205395
C0079604 C0001692: C0318793
C0080143 C0206540: C1258015
C0080143 C0376479: C1258015
C0080194 C0009940: C0016627
C0080194 C0022882: C0016627
C0080194 C0028326: C0016627
C0080194 C0030568: C0016627
C0080194 C0162633: C0016627
C0080621 C0276447: C0031350
C0081436 C0161816: C0015264
C0081660 C1527144: C1312096
C0081660 C3887486: C1312096
C0081714 C0024348: C1545588
C0081714 C0027653: C0016911
C0081714 C0276289: C1545588
C0081714 C0679006: C0016911
C0081876 C0442886: C1522002
C0081876 C0699900: C1522002
C0082608 C0450254: C0206061
C0082966 C0003130: C0683521
C0082966 C0010356: C0683521
C0083029 C1332421: C1335872
C0083029 C1334888: C1335872
C0083029 C1538586: C1335872
C0083136 C0009763: C0020964
C0083136 C0010331: C0020964
C0083136 C0010418: C0020964
C0083136 C0051976: C0020964
C0083136 C0206422: C0020964
C0083136 C0206545: C0020964
C0083136 C0312634: C0020964
C0083136 C0340044: C0020964
C0083136 C0683144: C0020964
C0083136 C1160389: C0020964
C0083136 C2945724: C0020964
C0083136 C3549155: C0020964
C0083740 C0009763: C0020964
C0083740 C0010331: C0020964
C0083740 C0010418: C0020964
C0083740 C0051976: C0020964
C0083740 C0206422: C0020964
C0083740 C0206545: C0020964
C0083740 C0312634: C0020964
C0083740 C0340044: C0020964
C0083740 C0683144: C0020964
C0083740 C1160389: C0020964
C0083740 C2945724: C0020964
C0083740 C3549155: C0020964
C0084065 C0064113: C0035736
C0084065 C0597354: C0035736
C0084065 C1419818: C0035736
C0084178 C0028612: C0042774
C0084178 C0949880: C0042774
C0084178 C1514892: C0042774
C0084178 C3698360: C0042774
C0084353 C0005956: C0599220
C0084353 C0013570: C0599220
C0084353 C0282587: C0599220
C0084353 C0312737: C0599220
C0084353 C0387687: C0599220
C0084353 C1545588: C0599220
C0084353 C2945724: C0599220
C0085150 C0011315: C1175743
C0085150 C0342409: C1175743
C0085164 C0010813: C1535939
C0085164 C0015970: C1535939
C0085164 C0151683: C0836924
C0085164 C0276653: C1535939
C0085164 C0376525: C1535939
C0085164 C0549493: C1535939
C0085164 C1262313: C1535939
C0085177 C2936239: C2681309
C0085293 C0877203: C0949880
C0085294 C0019167: C0287990
C0085294 C0042736: C0287990
C0085294 C0074369: C0287990
C0085294 C0444626: C0287990
C0085294 C0700271: C0287990
C0085294 C3694279: C0287990
C0085305 C1264607: C0017161
C0085306 C0017161: C0085305
C0085306 C0162633: C0015187
C0085306 C0271429: C0343537
C0085306 C0277552: C0085305
C0085306 C0338474: C0343537
C0085306 C0836924: C0085164
C0085306 C1328843: C0085305
C0085306 C1535939: C0085164
C0085306 C1545588: C0343537
C0085306 C3844397: C0343537
C0085435 C0554628: C0038411
C0085436 C0023240: C3280586
C0085467 C0014009: C0694549
C0085467 C0019079: C0694549
C0085467 C0035236: C0694549
C0085467 C0035473: C0694549
C0085467 C0275524: C0032300 C0694549
C0085467 C0729531: C0694549
C0085467 C1301752: C0694549
C0085467 C1535939: C0694549
C0085467 C1641393: C0694549
C0085467 C1646817: C0694549
C0085467 C1719672: C0694549
C0085467 C3812881: C0694549
C0085467 C4289767: C0032300
C0085489 C0729531: C0004626
C0085593 C0020964: C0019100
C0085593 C0033213: C0011311
C0085593 C0376300: C0011311
C0085593 C3280586: C0019100
C0085593 C3899656: C0019100
C0085682 C1258192: C0026820
C0085805 C0813203: C1413859
C0085828 C0083136: C1412831
C0085828 C1157980: C1412831
C0085828 C1160698: C1412831
C0086143 C0206419: C0318855
C0086143 C0267456: C0318855
C0086143 C1002306: C0318855
C0086143 C1264606: C0318855
C0086143 C1290807: C0318855
C0086180 C0010590: C2247721
C0086213 C1443953: C0009008
C0086213 C1537068: C0009008
C0086213 C2729544: C0009008
C0086225 C0037937: C1701940
C0086225 C1444096: C1701940
C0086225 C4521243: C1701940
C0086252 C0268380: C0232943
C0086459 C0275524: C0206466
C0086459 C0276480: C0206466
C0086459 C1373218: C0206466
C0086459 C2880123: C0206466
C0086706 C0009443: C0037361
C0086706 C0948780: C0037361
C0086795 C1321760: C1262018
C0086858 C3694279: C3714738
C0086890 C0004614: C0035235
C0086890 C0016627: C0080194
C0086890 C0038826: C0035235
C0086890 C0439662: C0282682 C0035235
C0086890 C0585105: C0035235
C0086890 C0599561: C0282682
C0086890 C0599739: C0282682
C0086890 C1160716: C0035235
C0086890 C1749467: C0282682
C0086890 C3826770: C0035235
C0086971 C0332149: C1264606
C0086971 C0747845: C1264606
C0087044 C0021212: C0036002
C0087044 C0024348: C0036002
C0087044 C0027941: C0036002
C0087044 C0427184: C0312743
C0087044 C1456386: C1537719
C0087044 C1514248: C0699900
C0087044 C1523925: C0699900
C0087044 C1537068: C0289507
C0089793 C0026456: C1422064
C0089793 C0032962: C1422064
C0089793 C0063034: C1422064
C0089793 C0072393: C1422064
C0089793 C0444746: C1422064
C0089793 C0598447: C1422064
C0089793 C1156309: C1422064
C0089793 C1419032: C1422064
C0089793 C1538915: C1422064
C0089793 C2830073: C1422064
C0089793 C3714634: C1422064
C0101725 C0014009: C0694549
C0101725 C0019079: C0694549
C0101725 C0035236: C0694549
C0101725 C0035473: C0694549
C0101725 C0275524: C0694549
C0101725 C0729531: C0694549
C0101725 C1301752: C0694549
C0101725 C1535939: C0694549
C0101725 C1641393: C0694549
C0101725 C1646817: C0694549
C0101725 C1719672: C0694549
C0101725 C3812881: C0694549
C0103013 C0014429: C4281807
C0103013 C0162633: C4281807
C0103013 C0282581: C4281807
C0103013 C0301714: C4281807
C0103013 C1175743: C4281807
C0103013 C1419032: C4281807
C0103306 C0008049: C0273115
C0103306 C0085682: C0273115
C0103306 C0521530: C0273115
C0103404 C0019171: C0034345
C0103404 C0024787: C0012656
C0103404 C0522424: C0012656
C0103404 C1335590: C2936239
C0103404 C1414406: C2936239
C0103404 C1424447: C2936239
C0103404 C1424450: C2936239
C0103404 C1425353: C2936239
C0103404 C1427460: C2936239
C0103404 C1823437: C2936239
C0103404 C1824903: C2936239
C0103638 C0010418: C0332149
C0103638 C0018273: C0332149
C0103638 C0035304: C0332149
C0103638 C0235840: C0332149
C0103638 C0270612: C0332149
C0103638 C0276156: C0332149
C0103638 C0877564: C0332149
C0103638 C4061114: C0332149
C0104013 C3849574: C0055568
C0104230 C0002723: C1414691
C0104230 C0103403: C1414691
C0104230 C1701032: C1414691
C0104230 C2936239: C1414691
C0107298 C0017429: C1416521
C0107298 C0019740: C1416521
C0107298 C0920283: C1416521
C0107298 C1456454: C1416521
C0107298 C1874451: C1416521
C0108401 C0206750: C4050026
C0108801 C0206466: C0276276
C0110038 C0010380: C3536856
C0110038 C0315260: C3536856
C0110038 C1742862: C3536856
C0110119 C0205160: C0014335
C0110119 C0318855: C0014335
C0114771 C0003130: C0683521
C0114771 C0010356: C0683521
C0114832 C4084937: C0041484
C0117996 C0010418: C0332149
C0117996 C0018273: C0332149
C0117996 C0026456: C1422064
C0117996 C0032962: C1422064
C0117996 C0035304: C0332149
C0117996 C0063034: C1422064
C0117996 C0072393: C1422064
C0117996 C0118522: C0052059
C0117996 C0235840: C0332149
C0117996 C0270612: C0332149
C0117996 C0276156: C0332149
C0117996 C0444746: C1422064
C0117996 C0598447: C1422064
C0117996 C0877564: C0332149
C0117996 C1156309: C1422064
C0117996 C1419032: C1422064
C0117996 C1538915: C1422064
C0117996 C2830073: C1422064
C0117996 C3714634: C1422064
C0117996 C4061114: C0332149
C0118522 C0008049: C0273115
C0118522 C0085682: C0273115
C0118522 C0521530: C0273115
C0119093 C0085305: C1721019
C0119192 C0008049: C0273115
C0119192 C0085682: C0273115
C0119192 C0521530: C0273115
C0121463 C0030499: C0439662
C0121463 C0043124: C0439662
C0121463 C0521657: C0439662
C0123091 C1739395: C0151878
C0123263 C3280586: C0085436
C0124235 C0003240: C0004635
C0125258 C0019171: C0034345
C0125258 C0206746: C0034345
C0139597 C0006801: C3698360
C0139597 C0010076: C3698360
C0139597 C0206277: C3698360
C0142292 C0014383: C1817908
C0142292 C0028612: C1817908
C0145745 C0007684: C0949287
C0145943 C0231617: C1299586
C0145947 C0007398: C0014070
C0145947 C0042767: C0014070
C0146177 C3874414: C0035228
C0146894 C0009649: C0042720
C0146894 C1417870: C0042720
C0147084 C0391922: C0148323
C0149381 C0032972: C0009443
C0149381 C0035455: C0009443
C0149381 C0042774: C0009443
C0149381 C0436345: C0009443
C0149381 C0553757: C0009443
C0149381 C0742857: C0009443
C0149381 C0747845: C0009443
C0149381 C1260880: C0009443
C0149381 C1709854: C0009443
C0149678 C0026870: C3714584
C0149678 C0233703: C3714584
C0149725 C0029343: C1516559
C0149725 C0029347: C0206558
C0149725 C0235840: C1516559
C0149725 C0275522: C0030393
C0149725 C0276253: C0206558
C0149725 C0318598: C0206558
C0149725 C0333355: C0206558
C0149725 C0796085: C1516559
C0149778 C0231176: C1719672
C0149881 C1260880: C0277786
C0150041 C0024348: C1545588
C0150041 C0276289: C1545588
C0150496 C0035455: C4534363
C0150593 C0003949: C1832073
C0150593 C0264221: C1832073
C0150600 C0037423: C0040517
C0151721 C4061114: C0234985
C0151786 C0019079: C4476767
C0151826 C0030636: C0476273
C0151826 C1442786: C0476273
C0151872 C0002880: C0205395
C0151872 C0004030: C0205395
C0151872 C0008058: C0205395
C0151872 C0014061: C0205395
C0151872 C0019655: C0205395
C0151872 C0034088: C0205395
C0151872 C0235029: C0205395
C0151872 C0264220: C0205395
C0151872 C0264733: C0205395
C0151872 C0343537: C0205395
C0151872 C0521530: C0205395
C0151872 C1264610: C0205395
C0151872 C1290325: C0205395
C0151872 C1319200: C0205395
C0151878 C0231302: C1739395
C0151878 C0344905: C1739395
C0152060 C0000932: C0700148
C0152113 C0554628: C0038411
C0153252 C0205160: C1262313
C0153252 C0206171: C1262313
C0153252 C0341703: C1262313
C0153252 C1290325: C1262313
C0153494 C0237412: C0345967
C0153494 C0557555: C0345967
C0154830 C0029877: C0450254
C0154830 C0032276: C0450254
C0154830 C0037231: C0450254
C0154830 C0040425: C0450254
C0154830 C0162323: C0450254
C0154830 C0206544: C1079230
C0154830 C0206545: C0450254
C0154830 C0206750: C0231337
C0154830 C0271454: C0450254
C0154830 C0398686: C0450254
C0154830 C0740304: C0450254
C0154830 C1145669: C0450254
C0154830 C1290325: C0450254
C0154830 C1744526: C0450254
C0154830 C3280586: C0450254
C0154830 C4086268: C0231337
C0155502 C0085494: C0235840
C0160390 C0004576: C0024312
C0161818 C0599878: C0206545
C0161818 C1698510: C0206545
C0161818 C3825858: C0206545
C0162327 C1333216: C1512886
C0162401 C0037937: C1701940
C0162401 C1444096: C1701940
C0162401 C4521243: C1701940
C0162595 C1856053: C0008058
C0162633 C0006277: C1443953
C0162633 C0014009: C1443953
C0162633 C0026975: C1443953
C0162633 C1148454: C1443953
C0162633 C1155766: C1443953
C0162700 C0010418: C0332149
C0162700 C0018273: C0332149
C0162700 C0035304: C0332149
C0162700 C0235840: C0332149
C0162700 C0270612: C0332149
C0162700 C0276156: C0332149
C0162700 C0877564: C0332149
C0162700 C4061114: C0332149
C0162714 C0376525: C0042736
C0163275 C0679838: C0024291
C0163275 C2985294: C0024291
C0163642 C0019348: C2062441
C0163642 C0032269: C2062441
C0163642 C0086384: C2062441
C0163642 C2712889: C2062441
C0165117 C2963492: C1537068
C0165724 C0001801: C0050549
C0166418 C0001468: C0960880
C0166418 C0010803: C0960880
C0166418 C0027341: C0960880
C0166418 C0041175: C0960880
C0166418 C0273115: C0960880
C0166418 C0279980: C0960880
C0166418 C1086889: C0960880
C0166418 C1265469: C0960880
C0166418 C1334033: C0960880
C0167797 C1426104: C0037025
C0168052 C0085494: C0235840
C0168213 C0032972: C0009443
C0168213 C0035455: C0009443
C0168213 C0042774: C0009443
C0168213 C0436345: C0009443
C0168213 C0553757: C0009443
C0168213 C0742857: C0009443
C0168213 C0747845: C0009443
C0168213 C1260880: C0009443
C0168213 C1709854: C0009443
C0169661 C0024282: C3501358
C0169661 C2936268: C3501358
C0169904 C0241335: C0013852
C0169904 C0596917: C0013852
C0171484 C0010278: C0063034
C0171484 C0404556: C0063034
C0171484 C0439662: C0063034
C0171484 C1335818: C0063034
C0171484 C1446614: C0063034
C0171484 C1705543: C0063034
C0171484 C3146223: C0063034
C0174234 C0008049: C0273115
C0174234 C0010828: C0206750
C0174234 C0014894: C0206750
C0174234 C0020175: C0206750
C0174234 C0022573: C0206750
C0174234 C0040517: C0206750
C0174234 C0041674: C0206750
C0174234 C0085306: C0206750
C0174234 C0085682: C0273115
C0174234 C0151701: C0206750
C0174234 C0205395: C0206750
C0174234 C0235161: C0206750
C0174234 C0242459: C0206750
C0174234 C0318860: C0206750
C0174234 C0393639: C0206750
C0174234 C0521530: C0273115
C0174234 C0679309: C0206750
C0174234 C0836924: C0206750
C0174234 C0949920: C0206750
C0174234 C1135821: C0206750
C0174234 C1446614: C0206750
C0174234 C1554184: C0206750
C0174234 C1697446: C0206750
C0174234 C2963492: C1537068
C0174234 C3494174: C0206750
C0175168 C0019168: C0913092
C0175168 C0026918: C0913092
C0175168 C0039215: C0913092
C0175168 C0169101: C0913092
C0175168 C0206076: C0913092
C0175168 C0282474: C0913092
C0175168 C0301946: C0913092
C0175168 C1327441: C0913092
C0175168 C2737043: C0913092
C0175168 C2963492: C1537068
C0175168 C3849574: C0913092
C0175727 C0011315: C1175743
C0175727 C0342409: C1175743
C0178539 C0001490: C0597404
C0178539 C0009443: C0597404
C0178539 C0206171: C0597404
C0178539 C0276340: C0597404
C0178539 C0877148: C0597404
C0178539 C1258014: C0597404
C0178539 C1290325: C0597404
C0178539 C2062441: C0597404
C0178849 C0009763: C0020964
C0178849 C0010331: C0020964
C0178849 C0010418: C0020964
C0178849 C0051976: C0020964
C0178849 C0206422: C0020964
C0178849 C0206545: C0020964
C0178849 C0312634: C0020964
C0178849 C0340044: C0020964
C0178849 C0683144: C0020964
C0178849 C1160389: C0020964
C0178849 C2945724: C0020964
C0178849 C3549155: C0020964
C0179302 C0678836: C0013570
C0179302 C1921430: C0013570
C0179302 C3750081: C0013570
C0179834 C0318793: C0033770
C0179958 C0041912: C1260922
C0180153 C3694279: C3714738
C0180463 C3694279: C3714738
C0180979 C0001311: C1520005
C0180979 C0004419: C0019185
C0180979 C0020498: C0019185
C0180979 C0026780: C1520005
C0180979 C0032300: C1520005
C0180979 C0036638: C0019185
C0180979 C0267446: C1520005
C0180979 C0376536: C1520005
C0180979 C1854469: C0019185
C0180979 C3843708: C1520005
C0181233 C0729532: C0040586
C0183223 C0033770: C0079005
C0183223 C0042761: C0079005
C0184713 C0683521: C0231835
C0184713 C0694549: C0231835
C0184921 C0025011: C0242770
C0184921 C1862763: C0242770
C0184967 C0011315: C1175743
C0184967 C0342409: C1175743
C0185003 C0009940: C0016627
C0185003 C0022882: C0016627
C0185003 C0028326: C0016627
C0185003 C0030568: C0016627
C0185003 C0162633: C0016627
C0185027 C0014009: C0694549
C0185027 C0019079: C0694549
C0185027 C0035236: C0694549
C0185027 C0035473: C0694549
C0185027 C0275524: C0694549
C0185027 C0729531: C0694549
C0185027 C1301752: C0694549
C0185027 C1535939: C0694549
C0185027 C1641393: C0694549
C0185027 C1646817: C0694549
C0185027 C1719672: C0694549
C0185027 C3812881: C0694549
C0189391 C0034050: C0189381
C0189391 C1548348: C0189381
C0189391 C3873275: C0189381
C0189625 C0231224: C0010356
C0189625 C0349412: C0010356
C0189625 C0578022: C0010356
C0192499 C0473120: C0919691
C0193594 C1504561: C0152020
C0199171 C0003257: C0205160
C0199171 C0025874: C0205160
C0199171 C0085166: C0205160
C0199171 C0694549: C0205160
C0199171 C1260880: C0205160
C0199171 C3672014: C0205160
C0199604 C0009763: C0020964
C0199604 C0010331: C0020964
C0199604 C0010418: C0020964
C0199604 C0051976: C0020964
C0199604 C0206422: C0020964
C0199604 C0206545: C0020964
C0199604 C0312634: C0020964
C0199604 C0340044: C0020964
C0199604 C0683144: C0020964
C0199604 C1160389: C0020964
C0199604 C2945724: C0020964
C0199604 C3549155: C0020964
C0199779 C0009443: C0032310
C0199779 C0024110: C0014009
C0199779 C0029347: C0032310
C0199779 C0032300: C0729531
C0199779 C0275556: C0729531
C0199779 C0597404: C0032310
C0199779 C0870646: C0729531
C0199779 C1443953: C0014009
C0199779 C1510889: C0032310
C0199779 C1701940: C0032310
C0199779 C4545296: C0032310
C0199798 C1318520: C0243083
C0200345 C0041912: C0449411
C0200633 C0009447: C4086268
C0200633 C0032302: C4086268
C0200633 C0231807: C4086268
C0200636 C0017639: C0014072
C0200638 C0349790: C0582415
C0200638 C0429706: C0582415
C0200638 C0742857: C0582415
C0200924 C0001311: C1258014
C0200924 C0001490: C1258014
C0200924 C0004626: C1258014
C0200924 C0016627: C0080194
C0200924 C0029883: C1258014
C0200924 C0035242: C1258014
C0200924 C0206531: C1258014
C0200924 C0340044: C1258014
C0200954 C0442886: C0026718
C0200955 C0006271: C0035870
C0200955 C0009443: C0032310
C0200955 C0019842: C1265386
C0200955 C0206061: C0012755
C0200955 C0275524: C0032310
C0200955 C0276340: C0035870
C0200955 C0598744: C0035870
C0200955 C1510889: C0032310
C0200955 C1701940: C0032310
C0201284 C0019351: C0019372
C0201284 C0149725: C0019372
C0201284 C0393639: C0019372
C0201284 C3539881: C0019372
C0201888 C0008733: C2959467
C0201976 C0018129: C3811922
C0202118 C0007684: C0016215
C0202118 C0035691: C0016215
C0202910 C0242966: C0442856
C0204695 C0003949: C1832073
C0204695 C0016627: C3534575
C0204695 C0264221: C1832073
C0204727 C0001487: C0275524
C0204727 C0004120: C0275524
C0204727 C0006271: C0035870
C0204727 C0019378: C0043125
C0204727 C0027121: C0275524
C0204727 C0032556: C0275524
C0204727 C0206466: C0275524
C0204727 C0241411: C0275524
C0204727 C0276340: C0035870
C0204727 C0319232: C0275524
C0204727 C0518609: C0275524
C0204727 C0595939: C0275524
C0204727 C0598744: C0035870
C0204727 C1175743: C0275524
C0204727 C1260880: C0275524
C0204727 C1545588: C0275524
C0204727 C2359834: C0275524
C0204727 C3272758: C0275524
C0204727 C4061114: C0275524
C0204727 C4381196: C0275524
C0204727 C4510762: C0275524
C0204819 C1282538: C0400138
C0205082 C0010813: C1535939
C0205082 C0015970: C1535939
C0205082 C0276653: C1535939
C0205082 C0376525: C1535939
C0205082 C0549493: C1535939
C0205160 C0014009: C0694549
C0205160 C0015944: C0085166
C0205160 C0019079: C0694549
C0205160 C0032290: C1260880
C0205160 C0035236: C0694549
C0205160 C0035473: C0694549
C0205160 C0085306: C3672014
C0205160 C0239182: C1260880
C0205160 C0729531: C0694549
C0205160 C1301752: C0694549
C0205160 C1535939: C0694549
C0205160 C1545588: C1260880
C0205160 C1641393: C0694549
C0205160 C1646817: C0694549
C0205160 C1719672: C0694549
C0205160 C3812881: C0694549
C0205161 C0206545: C0006271
C0205161 C0343537: C0006271
C0205161 C0449437: C0006271
C0205161 C1145669: C0006271
C0205161 C1442786: C0006271
C0205161 C1641393: C0006271
C0205161 C3687252: C0006271
C0205161 C3826426: C0006271
C0205395 C0151857: C0014061
C0205395 C0264221: C1290325
C0205395 C0271429: C0343537
C0205395 C0318467: C1290325
C0205395 C0338474: C0343537
C0205395 C1517940: C0004030
C0205395 C1545588: C0343537
C0205395 C1709854: C0019655
C0205395 C1856053: C0008058
C0205395 C3844397: C0343537
C0205557 C0013491: C0272285
C0205557 C2717961: C0272285
C0205558 C0013491: C0272285
C0205558 C1446614: C0263214
C0205558 C2717961: C0272285
C0205725 C4468385: C3178870
C0205740 C0019092: C0562690
C0205882 C0003903: C0086776
C0206061 C0029877: C0450254
C0206061 C0032276: C0450254
C0206061 C0037231: C0450254
C0206061 C0040425: C0450254
C0206061 C0162323: C0450254
C0206061 C0206545: C0450254
C0206061 C0271454: C0450254
C0206061 C0398686: C0450254
C0206061 C0740304: C0450254
C0206061 C1145669: C0450254
C0206061 C1290325: C0450254
C0206061 C1744526: C0450254
C0206061 C3280586: C0450254
C0206171 C0341703: C1262313
C0206171 C1290325: C1262313
C0206253 C0030499: C0439662
C0206253 C0043124: C0439662
C0206253 C0521657: C0439662
C0206375 C1155328: C0520990
C0206411 C0206750: C1373218
C0206415 C0030499: C0439662
C0206415 C0043124: C0439662
C0206415 C0521657: C0439662
C0206417 C0003130: C0683521
C0206417 C0010356: C0683521
C0206421 C0267456: C0318855
C0206421 C0275524: C0318855
C0206421 C0277552: C0085305
C0206421 C0877203: C0949880
C0206421 C1002306: C0318855
C0206421 C1264606: C0318855
C0206421 C1290807: C0318855
C0206421 C1328843: C0085305
C0206422 C0231337: C0154830
C0206422 C0318467: C1290325
C0206422 C0450254: C0154830
C0206422 C0743841: C0001490
C0206422 C1079230: C0154830
C0206422 C1442786: C0001490
C0206435 C0275524: C0030392
C0206435 C3825858: C0030392
C0206466 C0001487: C0275524
C0206466 C0004120: C0275524
C0206466 C0027121: C0275524
C0206466 C0032556: C0275524
C0206466 C0206750: C1373218
C0206466 C0241411: C0275524
C0206466 C0319232: C0275524
C0206466 C0442886: C0275524
C0206466 C0518609: C0275524
C0206466 C0595939: C0275524
C0206466 C0678889: C0275524
C0206466 C1175743: C0275524
C0206466 C1260880: C0275524
C0206466 C1535939: C0275524
C0206466 C1545588: C0275524
C0206466 C2359834: C0275524
C0206466 C3272758: C0275524
C0206466 C3671958: C0275524
C0206466 C4061114: C0275524
C0206466 C4381196: C0275524
C0206466 C4510762: C0275524
C0206515 C3495919: C0301630
C0206549 C0011315: C1175743
C0206549 C0342409: C1175743
C0206551 C0021335: C0007453
C0206551 C3854605: C0007453
C0206552 C0010201: C0521390
C0206552 C0030499: C0439662
C0206552 C0043124: C0439662
C0206552 C0521657: C0439662
C0206552 C1417826: C0521390
C0206558 C0020433: C0333355
C0206558 C0595916: C0333355
C0206558 C1318973: C0029347
C0206580 C3694279: C0010233
C0206602 C0001487: C0275524
C0206602 C0004120: C0275524
C0206602 C0027121: C0275524
C0206602 C0032556: C0275524
C0206602 C0206466: C0275524
C0206602 C0241411: C0275524
C0206602 C0319232: C0275524
C0206602 C0442886: C0275524
C0206602 C0518609: C0275524
C0206602 C0595939: C0275524
C0206602 C0678889: C0275524
C0206602 C1175743: C0275524
C0206602 C1260880: C0275524
C0206602 C1318520: C0243083
C0206602 C1535939: C0275524
C0206602 C1545588: C0275524
C0206602 C2359834: C0275524
C0206602 C3272758: C0275524
C0206602 C3671958: C0275524
C0206602 C4061114: C0275524
C0206602 C4381196: C0275524
C0206602 C4510762: C0275524
C0206665 C0043125: C0275522
C0206665 C0577053: C0275522
C0206750 C0002880: C0205395
C0206750 C0004030: C0205395
C0206750 C0008058: C0205395
C0206750 C0014061: C0205395
C0206750 C0015187: C0085306
C0206750 C0019655: C0205395
C0206750 C0034088: C0205395
C0206750 C0037423: C0040517
C0206750 C0085164: C0085306
C0206750 C0085305: C0085306
C0206750 C0151683: C0836924
C0206750 C0264220: C0205395
C0206750 C0264733: C0205395
C0206750 C0343537: C0205395 C0085306
C0206750 C0521530: C0205395
C0206750 C0549409: C1135821
C0206750 C1264610: C0205395
C0206750 C1290325: C0205395
C0206750 C1319200: C0205395
C0206750 C1402294: C0085306
C0207683 C0034057: C0016017
C0207683 C0342257: C1336641
C0207683 C0679254: C1336641
C0208078 C0029347: C0206558
C0208078 C0276253: C0206558
C0208078 C0318598: C0206558
C0208078 C0333355: C0206558
C0208291 C0030499: C0439662
C0208291 C0043124: C0439662
C0208291 C0521657: C0439662
C0208291 C1332824: C0242629
C0208291 C1564139: C0242629
C0208940 C0004626: C0729531
C0208940 C0032300: C0729531
C0208940 C0043125: C0275522
C0208940 C0271429: C0729531
C0208940 C0275556: C0729531
C0208940 C0577053: C0275522
C0208940 C0678836: C0043124
C0208940 C0694549: C0729531
C0208940 C0870646: C0729531
C0208940 C1414609: C1267822
C0208940 C3539881: C0043124
C0208940 C4289767: C0729531
C0209227 C0014179: C2926735
C0209227 C0019612: C2926735
C0209227 C0023518: C2926735
C0209227 C0026820: C2926735
C0209227 C0035235: C3272281
C0209227 C0054066: C2926735
C0209227 C0059563: C2926735
C0209227 C0064858: C2926735
C0209227 C0078049: C2926735
C0209227 C0151878: C2926735
C0209227 C0205082: C2926735
C0209227 C0206750: C2926735
C0209227 C0275524: C2926735
C0209227 C0276653: C2926735
C0209227 C0676831: C2926735
C0209227 C0700323: C3272281
C0209227 C0742906: C2926735
C0209227 C0909839: C2926735
C0209227 C1112565: C2926735
C0209227 C1119918: C2926735
C0209227 C1413774: C2926735
C0209227 C1675326: C2926735
C0209227 C3282879: C2926735
C0209227 C3476546: C2926735
C0209227 C3873275: C2926735
C0209597 C0010590: C1423842
C0209597 C0014061: C1423842
C0209597 C0051755: C1423842
C0209597 C0282682: C1423842
C0212386 C0152517: C0015763
C0213574 C2986870: C1415894
C0213771 C0004422: C2728259
C0213771 C0006625: C2728259
C0213771 C0012306: C2728259
C0213771 C0013720: C2728259
C0213771 C0018078: C2728259
C0213771 C0018273: C2728259
C0213771 C0029347: C2728259
C0213771 C0030524: C2728259
C0213771 C0039131: C2728259
C0213771 C0085110: C2728259
C0213771 C0085696: C2728259
C0213771 C0206422: C2728259
C0213771 C0206573: C2728259
C0213771 C0242510: C2728259
C0213771 C0277786: C2728259
C0213771 C0318855: C2728259
C0213771 C0402883: C2728259
C0213771 C0597404: C2728259
C0213771 C0681850: C2728259
C0213771 C0684256: C2728259
C0213771 C0935542: C2728259
C0213771 C0935577: C2728259
C0213771 C0949366: C2728259
C0213771 C1135191: C2728259
C0213771 C1319927: C2728259
C0213771 C1428927: C2728259
C0213771 C1456447: C2728259
C0213771 C1546929: C2728259
C0213771 C1706077: C2728259
C0213771 C3696958: C2728259
C0215955 C0008049: C0273115
C0215955 C0085682: C0273115
C0215955 C0521530: C0273115
C0216660 C0014179: C2926735
C0216660 C0019612: C2926735
C0216660 C0023518: C2926735
C0216660 C0024348: C0029345
C0216660 C0026820: C2926735
C0216660 C0054066: C2926735
C0216660 C0059563: C2926735
C0216660 C0064858: C2926735
C0216660 C0078049: C2926735
C0216660 C0151878: C2926735
C0216660 C0205082: C2926735
C0216660 C0206750: C2926735
C0216660 C0275524: C2926735
C0216660 C0276653: C2926735
C0216660 C0595939: C0950580
C0216660 C0676831: C2926735
C0216660 C0742906: C2926735
C0216660 C0909839: C2926735
C0216660 C1112565: C2926735
C0216660 C1119918: C2926735
C0216660 C1413774: C2926735
C0216660 C3282879: C2926735
C0216660 C3476546: C2926735
C0216660 C3873275: C2926735
C0220898 C0014009: C0694549
C0220898 C0019079: C0694549
C0220898 C0035236: C0694549
C0220898 C0035473: C0694549
C0220898 C0263940: C1135821
C0220898 C0275524: C0694549
C0220898 C0549409: C1135821
C0220898 C0729531: C0694549
C0220898 C1535939: C0694549
C0220898 C1641393: C0694549
C0220898 C1646817: C0694549
C0220898 C1719672: C0694549
C0220898 C3812881: C0694549
C0220983 C0276653: C1704258
C0220983 C1719472: C1704258
C0221114 C0003130: C1514892
C0221114 C0003723: C1332700
C0221114 C0014057: C1332700
C0221114 C0020967: C1514892
C0221114 C0024312: C1332700
C0221114 C0537439: C1332700
C0221114 C1155328: C1332700
C0221135 C0030499: C0439662
C0221135 C0043124: C0439662
C0221135 C0276447: C0031350
C0221135 C0521657: C0439662
C0221138 C0016377: C1422036
C0221138 C0040623: C1422036
C0221138 C1622204: C1422036
C0221170 C0680220: C0037773
C0221423 C0001487: C0275524
C0221423 C0004120: C0275524
C0221423 C0027121: C0275524
C0221423 C0032556: C0275524
C0221423 C0206466: C0275524
C0221423 C0241411: C0275524
C0221423 C0319232: C0275524
C0221423 C0442886: C0275524
C0221423 C0595939: C0275524
C0221423 C1175743: C0275524
C0221423 C1260880: C0275524
C0221423 C1535939: C0275524
C0221423 C1545588: C0275524
C0221423 C2359834: C0275524
C0221423 C3272758: C0275524
C0221423 C3671958: C0275524
C0221423 C4061114: C0275524
C0221423 C4381196: C0275524
C0221423 C4510762: C0275524
C0221505 C0278061: C0265267
C0221759 C0278061: C0265267
C0221793 C0265267: C0221759
C0225347 C0058362: C0103306
C0225347 C0273115: C0103306
C0225347 C3887509: C0103306
C0225698 C0000734: C0003017
C0229892 C0042774: C0010590
C0229892 C0218986: C0010590
C0229892 C1327414: C0010590
C0229892 C1427472: C0010590
C0231337 C0009447: C4086268
C0231337 C0014894: C0206750
C0231337 C0020175: C0206750
C0231337 C0022573: C0206750
C0231337 C0032302: C4086268
C0231337 C0040517: C0206750
C0231337 C0041674: C0206750
C0231337 C0085306: C0206750
C0231337 C0151701: C0206750
C0231337 C0205395: C0206750
C0231337 C0231807: C4086268
C0231337 C0235161: C0206750
C0231337 C0242459: C0206750
C0231337 C0318860: C0206750
C0231337 C0393639: C0206750
C0231337 C0679309: C0206750
C0231337 C0836924: C0206750
C0231337 C0949920: C0206750
C0231337 C1135821: C0206750
C0231337 C1446614: C0206750
C0231337 C1554184: C0206750
C0231337 C1697446: C0206750
C0231337 C3494174: C0206750
C0231835 C0003130: C0683521
C0231835 C0010356: C0683521
C0231835 C0019079: C0694549
C0231835 C0035236: C0694549
C0231835 C0035473: C0694549
C0231835 C0275524: C0694549
C0231835 C0729531: C0694549
C0231835 C1535939: C0694549
C0231835 C1641393: C0694549
C0231835 C1646817: C0694549
C0231835 C1719672: C0694549
C0231835 C3812881: C0694549
C0231852 C0030636: C0476273
C0231852 C1442786: C0476273
C0232292 C0041912: C0877203
C0232292 C0419437: C0877203
C0232370 C0231224: C0010356
C0232370 C0349412: C0010356
C0232370 C0578022: C0010356
C0232943 C0679429: C0268380
C0234985 C0031046: C4061114
C0234985 C0031256: C4061114
C0234985 C0275524: C4061114
C0234985 C0302507: C4061114
C0234985 C0318467: C4061114
C0234985 C0743630: C4061114
C0234985 C1145669: C4061114
C0234985 C1412533: C4061114
C0235161 C0010828: C0206750
C0235161 C0014894: C0206750
C0235161 C0022573: C0206750
C0235161 C0040517: C0206750
C0235161 C0041674: C0206750
C0235161 C0085306: C0206750
C0235161 C0151701: C0206750
C0235161 C0205395: C0206750
C0235161 C0242459: C0206750
C0235161 C0318860: C0206750
C0235161 C0393639: C0206750
C0235161 C0679309: C0206750
C0235161 C0836924: C0206750
C0235161 C0949920: C0206750
C0235161 C1135821: C0206750
C0235161 C1446614: C0206750
C0235161 C1554184: C0206750
C0235161 C1697446: C0206750
C0235161 C3494174: C0206750
C0235344 C0020433: C0333355
C0235344 C0595916: C0333355
C0235527 C0002880: C0205395
C0235527 C0004030: C0205395
C0235527 C0008058: C0205395
C0235527 C0014061: C0205395
C0235527 C0019655: C0205395
C0235527 C0235029: C0205395
C0235527 C0264220: C0205395
C0235527 C0264733: C0205395
C0235527 C0343537: C0205395
C0235527 C0521530: C0205395
C0235527 C1264610: C0205395
C0235527 C1290325: C0205395
C0235527 C1319200: C0205395
C0236493 C0019185: C0024348
C0236493 C0854416: C0024348
C0237433 C0276447: C2317131
C0237433 C4086268: C2317131
C0237485 C0243025: C0019099
C0238106 C1857435: C0265514
C0238404 C0268732: C0264515
C0238404 C1290816: C0264515
C0238404 C3495919: C0264515
C0238990 C0007462: C0041912
C0238990 C0010201: C0041912
C0238990 C0014383: C0041912
C0238990 C0025345: C0041912
C0238990 C0025594: C0041912
C0238990 C0026826: C0041912
C0238990 C0030393: C0035473
C0238990 C0035870: C0041912
C0238990 C0037231: C0035473
C0238990 C0040435: C0041912
C0238990 C0086776: C0035473
C0238990 C0233315: C0041912
C0238990 C0275522: C0041912
C0238990 C0275524: C0035473
C0238990 C0349790: C0041912
C0238990 C0694549: C0035473
C0238990 C1457868: C0041912
C0238990 C3843708: C0041912
C0238990 C4085595: C0035473
C0242295 C0263940: C0033213
C0242295 C2747816: C0033213
C0242388 C0262975: C0036508
C0242389 C0037116: C0009326
C0242389 C1258014: C0006277
C0242494 C0009649: C0042720
C0242494 C1417870: C0042720
C0242574 C0152517: C0015763
C0242629 C0045143: C1564139
C0242649 C0015187: C0085306
C0242649 C0085164: C0085306
C0242649 C0085305: C0085306
C0242649 C0343537: C0085306
C0242649 C1402294: C0085306
C0242687 C0002880: C0205395
C0242687 C0004030: C0205395
C0242687 C0008058: C0205395
C0242687 C0014061: C0205395
C0242687 C0019655: C0205395
C0242687 C0034088: C0205395
C0242687 C0235029: C0205395
C0242687 C0264220: C0205395
C0242687 C0264733: C0205395
C0242687 C0343537: C0205395
C0242687 C0521530: C0205395
C0242687 C1264610: C0205395
C0242687 C1290325: C0205395
C0242687 C1319200: C0205395
C0242739 C0149514: C0004093
C0242739 C0595998: C0004093
C0242781 C0600228: C0026635
C0242827 C0595939: C0276500
C0242831 C0030499: C0439662
C0242831 C0043124: C0439662
C0242831 C0521657: C0439662
C0242852 C0006271: C0205161
C0242856 C0015187: C0085306
C0242856 C0085164: C0085306
C0242856 C0085305: C0085306
C0242856 C0343537: C0085306
C0242856 C0558187: C0277527
C0242856 C1402294: C0085306
C0242994 C0002880: C0205395
C0242994 C0004030: C0205395
C0242994 C0008058: C0205395
C0242994 C0013369: C3540840
C0242994 C0014061: C0205395
C0242994 C0019655: C0205395
C0242994 C0034088: C0205395
C0242994 C0037383: C3540840
C0242994 C0235029: C0205395
C0242994 C0264220: C0205395
C0242994 C0264733: C0205395
C0242994 C0343537: C0205395
C0242994 C0521530: C0205395
C0242994 C0600177: C3540840
C0242994 C0742078: C3540840
C0242994 C1264610: C0205395
C0242994 C1290325: C0205395
C0242994 C1290816: C3540840
C0242994 C1319200: C0205395
C0243079 C0005778: C0003130
C0243079 C0032302: C0003130
C0243079 C0155765: C0003130
C0243079 C0205395: C0003130
C0243079 C0586553: C0003130
C0243079 C3850148: C0003130
C0243727 C0042774: C0039635
C0243727 C0378516: C0039635
C0243727 C1423063: C0039635
C0243727 C1511632: C0039635
C0243727 C2729544: C0039635
C0243727 C3687301: C0039635
C0243727 C3826426: C0039635
C0243958 C0007226: C1413931
C0243958 C0273115: C1413931
C0243958 C3714516: C3714928
C0244713 C0006801: C3698360
C0244713 C0010076: C3698360
C0244713 C0206277: C3698360
C0244792 C0009649: C0042720
C0244792 C0064113: C0035736
C0244792 C0597354: C0035736
C0244792 C1417870: C0042720
C0244792 C1419818: C0035736
C0245561 C0341950: C2905612
C0245561 C0522310: C2905612
C0245561 C1444007: C2905612
C0246694 C0013467: C0006625
C0246694 C0020621: C0006625
C0246694 C3687379: C0006625
C0248719 C0001468: C0960880
C0248719 C0010803: C0960880
C0248719 C0027341: C0960880
C0248719 C0041175: C0960880
C0248719 C0273115: C0960880
C0248719 C0279980: C0960880
C0248719 C1086889: C0960880
C0248719 C1265469: C0960880
C0248719 C1334033: C0960880
C0249989 C0006277: C0678723
C0249989 C0339941: C0678723
C0250480 C0022914: C0028902
C0250480 C0042774: C0038826
C0250480 C0264515: C0038826
C0250480 C4289767: C0038826
C0250829 C0035235: C0517627
C0252024 C0027756: C0243026
C0252024 C0064113: C0035736
C0252024 C0597354: C0035736
C0252024 C1419818: C0035736
C0254119 C0006801: C3698360
C0254119 C0010076: C3698360
C0254119 C0206277: C3698360
C0254211 C0024312: C0160390
C0254211 C1443953: C0162633
C0254211 C3552093: C0162633
C0255808 C0030499: C0439662
C0255808 C0043124: C0439662
C0255808 C0521657: C0439662
C0255813 C0276289: C1545588
C0257766 C0456981: C0042542
C0258259 C0008049: C0273115
C0258259 C0085682: C0273115
C0258259 C0521530: C0273115
C0258432 C0009763: C0020964
C0258432 C0010331: C0020964
C0258432 C0010418: C0020964
C0258432 C0051976: C0020964
C0258432 C0206422: C0020964
C0258432 C0206545: C0020964
C0258432 C0312634: C0020964
C0258432 C0340044: C0020964
C0258432 C0683144: C0020964
C0258432 C1160389: C0020964
C0258432 C2945724: C0020964
C0258432 C3549155: C0020964
C0259831 C0278061: C0265267
C0260034 C4289767: C0378910
C0263940 C0030499: C0439662
C0263940 C0043124: C0439662
C0263940 C0521657: C0439662
C0264222 C0262926: C0037199
C0264222 C0700148: C0037199
C0264222 C3816499: C0037199
C0264361 C0008049: C0273115
C0264361 C0085682: C0273115
C0264361 C0521530: C0273115
C0264515 C0242994: C1290816
C0264515 C0392349: C3495919
C0264515 C0439662: C3495919
C0264515 C3714738: C3495919
C0264558 C0003130: C0683521
C0264558 C0010356: C0683521
C0264558 C0450254: C0206061
C0264940 C0008049: C0273115
C0264940 C0085682: C0273115
C0264940 C0521530: C0273115
C0266313 C0276653: C0153252
C0266313 C1262313: C0153252
C0267456 C0206750: C1373218
C0267917 C0004030: C0442886
C0267917 C0032310: C0442886
C0267917 C0264515: C0442886
C0267917 C0267456: C0442886
C0268380 C0019101: C0679429
C0270612 C0005778: C0003130
C0270612 C0032302: C0003130
C0270612 C0205395: C0003130
C0270612 C0586553: C0003130
C0270612 C3850148: C0003130
C0270724 C4086268: C0349790
C0271055 C0205161: C0242852
C0271429 C0030393: C0035473
C0271429 C0037231: C0035473
C0271429 C0086776: C0035473
C0271429 C0275524: C0035473
C0271429 C0521839: C0339916
C0271429 C0694549: C0035473
C0271429 C1698510: C0339916 C0318467
C0271429 C4085595: C0035473
C0271468 C0014378: C0271429
C0271468 C0035473: C0271429
C0271468 C0042774: C0038826
C0271468 C0264515: C0038826
C0271468 C0275524: C0038826
C0271468 C0318467: C0271429
C0271468 C0686747: C0271429
C0271468 C1040967: C0038826
C0271468 C4289767: C0038826
C0272167 C0008049: C0273115
C0272167 C0085682: C0273115
C0272167 C0521530: C0273115
C0272285 C0019104: C0013491
C0272448 C0392349: C3495919
C0272448 C0439662: C3495919
C0272448 C3714738: C3495919
C0273115 C0026820: C0085682
C0273115 C0221203: C0008049
C0273115 C1579830: C0008049
C0275522 C0019378: C0043125
C0275524 C0004030: C0442886
C0275524 C0010813: C1535939
C0275524 C0012755: C4381196
C0275524 C0015927: C0595939
C0275524 C0015970: C1535939
C0275524 C0024348: C1545588
C0275524 C0031256: C4061114
C0275524 C0032290: C1260880
C0275524 C0205725: C0319232
C0275524 C0239182: C1260880
C0275524 C0242648: C0595939
C0275524 C0267456: C0442886
C0275524 C0276289: C1545588
C0275524 C0276480: C0206466
C0275524 C0302507: C4061114
C0275524 C0342409: C1175743
C0275524 C0376525: C1535939
C0275524 C0549493: C1535939
C0275524 C0687133: C0518609
C0275524 C0694549: C0319232
C0275524 C1145669: C4061114
C0275524 C1262313: C1535939
C0275524 C1384600: C0518609
C0275524 C1412533: C4061114
C0275524 C2880123: C0206466
C0275556 C0262926: C0037199
C0275556 C0700148: C0037199
C0275556 C3816499: C0037199
C0276156 C0009443: C0001486
C0276156 C0010380: C0001486
C0276156 C0205082: C0001486
C0276156 C0221423: C0001486
C0276276 C0275524: C0206466
C0276276 C0276480: C0206466
C0276276 C1373218: C0206466
C0276276 C2880123: C0206466
C0276289 C2755962: C1155766
C0276316 C0206422: C0029134
C0276447 C0007462: C0041912
C0276447 C0010201: C0041912
C0276447 C0014383: C0041912
C0276447 C0025345: C0041912
C0276447 C0025594: C0041912
C0276447 C0026826: C0041912
C0276447 C0035870: C0041912
C0276447 C0040435: C0041912
C0276447 C0206545: C0161818
C0276447 C0233315: C0041912
C0276447 C0275522: C0041912
C0276447 C0429706: C0582415
C0276447 C0742857: C0582415
C0276447 C3843708: C0041912
C0276467 C0001311: C1520005
C0276467 C0026780: C1520005
C0276467 C0032300: C1520005
C0276467 C0267446: C1520005
C0276467 C0376536: C1520005
C0276467 C3843708: C1520005
C0276500 C0015927: C0595939
C0276500 C0242648: C0595939
C0276653 C0205160: C1262313
C0276653 C0206171: C1262313
C0276653 C0341703: C1262313
C0276653 C1290325: C1262313
C0276846 C0041912: C0449411
C0277527 C0016627: C3534575
C0277527 C0392209: C3534575
C0277786 C0032290: C1260880
C0277786 C0239182: C1260880
C0277786 C1545588: C1260880
C0277873 C0030636: C0476273
C0277873 C1442786: C0476273
C0277876 C0023240: C0221423
C0277876 C0243025: C0019099
C0277876 C0275524: C0221423
C0277876 C0347950: C0221423
C0277876 C1542834: C0221423
C0277876 C3714541: C0221423
C0278250 C0026941: C0006272
C0280274 C0001490: C0597404
C0280274 C0032972: C0009443
C0280274 C0035455: C0009443
C0280274 C0206171: C0597404
C0280274 C0276340: C0597404
C0280274 C0553757: C0009443
C0280274 C0595939: C0276500
C0280274 C0742857: C0009443
C0280274 C0747845: C0009443
C0280274 C0877148: C0597404
C0280274 C1260880: C0009443
C0280274 C1290325: C0597404
C0280274 C2062441: C0597404
C0280604 C0231224: C0010356
C0280604 C0349412: C0010356
C0280604 C0578022: C0010356
C0280962 C0037937: C1701940
C0280962 C1444096: C1701940
C0280962 C4521243: C1701940
C0282547 C0206419: C0318855
C0282547 C0267456: C0318855
C0282547 C0275524: C0318855
C0282547 C1002306: C0318855
C0282547 C1264606: C0318855
C0282547 C1264607: C0017161
C0282547 C1290807: C0318855
C0282552 C0009763: C0020964
C0282552 C0010331: C0020964
C0282552 C0010418: C0020964
C0282552 C0051976: C0020964
C0282552 C0206422: C0020964
C0282552 C0206545: C0020964
C0282552 C0312634: C0020964
C0282552 C0340044: C0020964
C0282552 C0683144: C0020964
C0282552 C1160389: C0020964
C0282552 C2945724: C0020964
C0282552 C3549155: C0020964
C0282563 C0025011: C0242770
C0282563 C0038862: C0026936
C0282563 C1862763: C0242770
C0282568 C0740441: C0008354
C0282575 C0273115: C0118522
C0282580 C0010813: C1535939
C0282580 C0015970: C1535939
C0282580 C0206750: C4050026
C0282580 C0276653: C1535939
C0282580 C0376525: C1535939
C0282580 C0549493: C1535939
C0282580 C1262313: C1535939
C0282580 C1446614: C0263214
C0282581 C0010828: C0206750
C0282581 C0014894: C0206750
C0282581 C0020175: C0206750
C0282581 C0022573: C0206750
C0282581 C0040517: C0206750
C0282581 C0041674: C0206750
C0282581 C0085306: C0206750
C0282581 C0151701: C0206750
C0282581 C0205395: C0206750
C0282581 C0235161: C0206750
C0282581 C0242459: C0206750
C0282581 C0318860: C0206750
C0282581 C0393639: C0206750
C0282581 C0679309: C0206750
C0282581 C0836924: C0206750
C0282581 C1135821: C0206750
C0282581 C1446614: C0206750
C0282581 C1554184: C0206750
C0282581 C1697446: C0206750
C0282581 C3494174: C0206750
C0282632 C0010828: C0206750
C0282632 C0014894: C0206750
C0282632 C0020175: C0206750
C0282632 C0022573: C0206750
C0282632 C0040517: C0206750
C0282632 C0041674: C0206750
C0282632 C0085306: C0206750
C0282632 C0151701: C0206750
C0282632 C0205395: C0206750
C0282632 C0235161: C0206750
C0282632 C0242459: C0206750
C0282632 C0318860: C0206750
C0282632 C0393639: C0206750
C0282632 C0679309: C0206750
C0282632 C0836924: C0206750
C0282632 C0949920: C0206750
C0282632 C1135821: C0206750
C0282632 C1446614: C0206750
C0282632 C1554184: C0206750
C0282632 C1697446: C0206750
C0282632 C3494174: C0206750
C0282646 C0010828: C0206750
C0282646 C0014894: C0206750
C0282646 C0019171: C0034345
C0282646 C0020175: C0206750
C0282646 C0022573: C0206750
C0282646 C0040517: C0206750
C0282646 C0041674: C0206750
C0282646 C0151701: C0206750
C0282646 C0205395: C0206750
C0282646 C0206746: C0034345
C0282646 C0235161: C0206750
C0282646 C0242459: C0206750
C0282646 C0318860: C0206750
C0282646 C0393639: C0206750
C0282646 C0679309: C0206750
C0282646 C0836924: C0206750
C0282646 C0949920: C0206750
C0282646 C1135821: C0206750
C0282646 C1446614: C0206750
C0282646 C1554184: C0206750
C0282646 C1697446: C0206750
C0282646 C3494174: C0206750
C0282647 C0687737: C0019104
C0282649 C0032414: C1416702
C0282649 C1416475: C1416702
C0282649 C1518440: C1416702
C0282682 C0030499: C0439662
C0282682 C0042212: C0599561
C0282682 C0043124: C0439662
C0282682 C0266789: C0599561
C0282682 C0521657: C0439662
C0282682 C0683201: C0599561
C0282682 C0949307: C0599561
C0283477 C0271454: C4289767
C0283477 C0275522: C4289767
C0283477 C1417861: C4048280
C0283827 C1414339: C1334435
C0286648 C0273115: C2829991
C0286648 C1426212: C2829991
C0287134 C1366894: C1969662
C0287134 C3714800: C1969662
C0287990 C0011119: C0444626
C0287990 C0014070: C0700271
C0287990 C0022634: C0444626
C0287990 C0026456: C0700271
C0287990 C0027794: C0444626
C0287990 C0027984: C3694279
C0287990 C0242629: C0700271
C0287990 C0376525: C0042736
C0287990 C0426576: C3694279
C0287990 C0683323: C3694279
C0287990 C1150095: C0042736
C0287990 C1286384: C3694279
C0287990 C1520005: C3694279
C0287990 C1540210: C0700271
C0287990 C1864770: C0700271
C0287990 C2247725: C0700271
C0287990 C3271951: C0700271
C0289507 C2963492: C1537068
C0292147 C0032414: C1416702
C0292147 C1416475: C1416702
C0292818 C0010418: C0332149
C0292818 C0018273: C0332149
C0292818 C0035304: C0332149
C0292818 C0235840: C0332149
C0292818 C0270612: C0332149
C0292818 C0276156: C0332149
C0292818 C0877564: C0332149
C0292818 C4061114: C0332149
C0293227 C0064582: C0033563
C0293227 C4082832: C0033563
C0295022 C0004475: C1864770
C0295022 C0068788: C1864770
C0295022 C0700271: C1864770
C0295022 C1150587: C1864770
C0295022 C1174318: C1864770
C0295022 C1424724: C1864770
C0295022 C1427365: C1538864
C0295022 C3271886: C1864770
C0297199 C0005778: C0003130
C0297199 C0032302: C0003130
C0297199 C0155765: C0003130
C0297199 C0205395: C0003130
C0297199 C0586553: C0003130
C0297199 C3850148: C0003130
C0297666 C0343662: C0017376
C0297666 C0700271: C0017376
C0298130 C0001692: C0318793
C0298130 C0008071: C0276289
C0298130 C0015927: C0276289
C0298130 C1155766: C0276289
C0298130 C2247634: C0276289
C0298130 C3642304: C0276289
C0298455 C0456981: C0042542
C0298455 C1414613: C1418298
C0298973 C0009763: C0020964
C0298973 C0010331: C0020964
C0298973 C0010418: C0020964
C0298973 C0051976: C0020964
C0298973 C0206422: C0020964
C0298973 C0206545: C0020964
C0298973 C0312634: C0020964
C0298973 C0340044: C0020964
C0298973 C0683144: C0020964
C0298973 C1160389: C0020964
C0298973 C2945724: C0020964
C0298973 C3549155: C0020964
C0299456 C0010201: C0521390
C0299456 C1417826: C0521390
C0300500 C0001126: C1447045
C0300500 C0596824: C1447045
C0300500 C1333336: C1447045
C0300500 C2611812: C1447045
C0300824 C0700148: C3840880
C0301234 C0001468: C0960880
C0301234 C0010803: C0960880
C0301234 C0027341: C0960880
C0301234 C0273115: C0960880
C0301234 C0279980: C0960880
C0301234 C1086889: C0960880
C0301234 C1265469: C0960880
C0301234 C1334033: C0960880
C0301512 C1443953: C0162633
C0301512 C3552093: C0162633
C0301630 C0392349: C3495919
C0301630 C0439662: C3495919
C0301630 C3714738: C3495919
C0301714 C0442886: C1522002
C0301714 C0699900: C1522002
C0301821 C0028612: C0042774
C0301821 C0949880: C0042774
C0301821 C1514892: C0042774
C0301821 C3698360: C0042774
C0301852 C1749467: C1538301
C0301871 C0001964: C0041415
C0301871 C0035687: C2678526
C0301871 C0282560: C2678526
C0301871 C0332472: C0054036
C0301871 C1157367: C0054036
C0301871 C1419349: C2678526
C0301871 C1955877: C0054036
C0301896 C0004419: C0019185
C0301896 C0020498: C0019185
C0301896 C0036638: C0019185
C0301896 C1854469: C0019185
C0302158 C0016627: C0080194
C0302837 C0007428: C1415888
C0302837 C0009235: C0087162
C0302837 C0019381: C0149725
C0302837 C0025345: C0149725
C0302837 C0030393: C0149725
C0302837 C0206558: C0149725
C0302837 C0678210: C1415888
C0302837 C0700271: C1415888
C0302837 C1422036: C1415888
C0302837 C1516559: C0149725
C0302908 C0019079: C0694549
C0302908 C0035236: C0694549
C0302908 C0035473: C0694549
C0302908 C0275524: C0694549
C0302908 C0729531: C0694549
C0302908 C1301752: C0694549
C0302908 C1535939: C0694549
C0302908 C1641393: C0694549
C0302908 C1646817: C0694549
C0302908 C1719672: C0694549
C0302908 C3812881: C0694549
C0303231 C1158366: C3241937
C0304207 C0014009: C0694549
C0304207 C0019079: C0694549
C0304207 C0035236: C0694549
C0304207 C0035473: C0694549
C0304207 C0275524: C0694549
C0304207 C0729531: C0694549
C0304207 C1301752: C0694549
C0304207 C1535939: C0694549
C0304207 C1641393: C0694549
C0304207 C1646817: C0694549
C0304207 C1719672: C0694549
C0304207 C3812881: C0694549
C0304721 C0266313: C1334877
C0304721 C1155494: C1334877
C0305052 C0004475: C0071795
C0305052 C0008055: C0068788
C0305052 C0008056: C0068788
C0305052 C0009443: C0068788
C0305052 C0010813: C0071795
C0305052 C0021745: C1334078
C0305052 C0035142: C1334078 C0064779
C0305052 C0035736: C1334078
C0305052 C0035924: C0068788
C0305052 C0250400: C1334078 C0064779
C0305052 C0276289: C1334078
C0305052 C0282687: C0068788
C0305052 C0369335: C0071795
C0305052 C0398686: C0068788
C0305052 C0401151: C0068788
C0305052 C0439662: C0068788
C0305052 C0729531: C1417510
C0305052 C0870444: C1417510
C0305052 C0872251: C0068788
C0305052 C0877203: C0068788 C1417510
C0305052 C1413460: C0071795
C0305052 C1413756: C0068788
C0305052 C1415898: C1334078
C0305052 C1436435: C0068788
C0305052 C1537068: C0068788 C0064779
C0305052 C1538067: C1334078
C0305052 C1552140: C0068788
C0305052 C1708335: C0068788
C0305052 C1721019: C0064779
C0305052 C1825867: C0071795
C0305052 C3698360: C0068788
C0305052 C4050171: C0064779
C0305052 C4053862: C0064779
C0305052 C4277577: C0068788
C0310688 C0009940: C0016627
C0310688 C0019185: C0004419
C0310688 C0022882: C0016627
C0310688 C0028326: C0016627
C0310688 C0030568: C0016627
C0310688 C0035691: C0004419
C0310688 C0162633: C0016627
C0310688 C0949858: C0004419
C0310756 C0020433: C0014383
C0310756 C0184511: C0014383
C0310756 C0206435: C0014383
C0312631 C0206750: C1373218
C0312856 C0010418: C0332149
C0312856 C0018273: C0332149
C0312856 C0035304: C0332149
C0312856 C0235840: C0332149
C0312856 C0270612: C0332149
C0312856 C0276156: C0332149
C0312856 C0877564: C0332149
C0312856 C4061114: C0332149
C0314606 C0004635: C0124235
C0314732 C0085494: C0235840
C0314732 C0242994: C1290816
C0314732 C1520005: C0276467
C0314863 C0276447: C0031350
C0317597 C0029347: C0206558
C0317597 C0276253: C0206558
C0317597 C0318598: C0206558
C0317597 C0333355: C0206558
C0317812 C0376536: C0014179
C0318428 C0030393: C0035473
C0318428 C0037231: C0035473
C0318428 C0086776: C0035473
C0318428 C0275524: C0035473
C0318428 C0694549: C0035473
C0318428 C4085595: C0035473
C0318599 C0042708: C0206413
C0318599 C3873492: C0206413
C0318687 C0005867: C0028326
C0318687 C0033618: C0028326
C0318687 C0043125: C0028326
C0318687 C0595938: C0028326
C0318687 C0683201: C0028326
C0318687 C1155328: C0028326
C0318687 C1292769: C0028326
C0318687 C1511002: C0028326
C0318687 C1545588: C0028326
C0318687 C1819430: C0028326
C0318687 C2611812: C0028326
C0318687 C3159140: C0028326
C0318687 C3271891: C0028326
C0318731 C0016215: C0002331
C0318731 C3686923: C0002331
C0318759 C4468385: C3178870
C0318855 C0001487: C0275524
C0318855 C0004120: C0275524
C0318855 C0027121: C0275524
C0318855 C0032556: C0275524
C0318855 C0206466: C0275524
C0318855 C0241411: C0275524
C0318855 C0319232: C0275524
C0318855 C0332149: C1264606
C0318855 C0342895: C1290807
C0318855 C0442886: C0275524
C0318855 C0518609: C0275524
C0318855 C0595939: C0275524
C0318855 C0678889: C0275524
C0318855 C0747845: C1264606
C0318855 C1175743: C0275524
C0318855 C1260880: C0275524
C0318855 C1373218: C0267456
C0318855 C1535939: C0275524
C0318855 C1545588: C0275524
C0318855 C2359834: C0275524
C0318855 C3272758: C0275524
C0318855 C3671958: C0275524
C0318855 C4061114: C0275524
C0318855 C4381196: C0275524
C0318855 C4510762: C0275524
C0319229 C0450254: C0206061
C0319232 C0014009: C0694549
C0319232 C0019079: C0694549
C0319232 C0035236: C0694549
C0319232 C0035473: C0694549
C0319232 C0275524: C0694549
C0319232 C0729531: C0694549
C0319232 C1301752: C0694549
C0319232 C1535939: C0694549
C0319232 C1641393: C0694549
C0319232 C1646817: C0694549
C0319232 C1719672: C0694549
C0319232 C3178870: C0205725
C0319232 C3812881: C0694549
C0320492 C0003903: C0086776
C0332140 C0318759: C0014047
C0332149 C0001486: C0276156
C0332149 C0003130: C0270612
C0332149 C0023522: C0270612
C0332149 C0031256: C4061114
C0332149 C0085494: C0235840
C0332149 C0149725: C0018273
C0332149 C0302507: C4061114
C0332149 C0318467: C4061114
C0332149 C1046445: C0276156
C0332149 C1145669: C4061114
C0332149 C1412533: C4061114
C0332149 C1545588: C0010418
C0332149 C4510762: C0276156
C0332219 C0037937: C1701940
C0332219 C0221203: C0008049
C0332219 C1444096: C1701940
C0332219 C1579830: C0008049
C0332219 C4521243: C1701940
C0332472 C0318793: C0033770
C0332509 C0037937: C1701940
C0332509 C1444096: C1701940
C0332509 C4521243: C1701940
C0332523 C0008071: C0276289
C0332523 C0015927: C0276289
C0332523 C1155766: C0276289
C0332523 C2247634: C0276289
C0332523 C3642304: C0276289
C0333167 C0003130: C0683521
C0333167 C0010356: C0683521
C0333355 C0035869: C0020433
C0333355 C0149678: C0020433
C0333361 C0752304: C0006114
C0333504 C0010828: C0206750
C0333504 C0014894: C0206750
C0333504 C0020175: C0206750
C0333504 C0022573: C0206750
C0333504 C0040517: C0206750
C0333504 C0041674: C0206750
C0333504 C0085306: C0206750
C0333504 C0151701: C0206750
C0333504 C0205395: C0206750
C0333504 C0235161: C0206750
C0333504 C0242459: C0206750
C0333504 C0318860: C0206750
C0333504 C0393639: C0206750
C0333504 C0679309: C0206750
C0333504 C0836924: C0206750
C0333504 C0949920: C0206750
C0333504 C1135821: C0206750
C0333504 C1446614: C0206750
C0333504 C1554184: C0206750
C0333504 C1697446: C0206750
C0333504 C3494174: C0206750
C0333563 C0019185: C0024348
C0333563 C0854416: C0024348
C0333985 C0549099: C0008325
C0334094 C0242994: C1290816
C0336648 C0010828: C0206750
C0336648 C0014894: C0206750
C0336648 C0020175: C0206750
C0336648 C0022573: C0206750
C0336648 C0040517: C0206750
C0336648 C0041674: C0206750
C0336648 C0085306: C0206750
C0336648 C0151701: C0206750
C0336648 C0205395: C0206750
C0336648 C0235161: C0206750
C0336648 C0242459: C0206750
C0336648 C0318860: C0206750
C0336648 C0393639: C0206750
C0336648 C0679309: C0206750
C0336648 C0836924: C0206750
C0336648 C0949920: C0206750
C0336648 C1135821: C0206750
C0336648 C1446614: C0206750
C0336648 C1554184: C0206750
C0336648 C1697446: C0206750
C0336648 C3494174: C0206750
C0339916 C0729532: C0521839
C0339916 C2062441: C0521839
C0341703 C0205160: C1262313
C0341703 C0206171: C1262313
C0341703 C1290325: C1262313
C0343537 C0014378: C0271429
C0343537 C0024348: C1545588
C0343537 C0035473: C0271429
C0343537 C0276289: C1545588
C0343537 C0339916: C0271429
C0343537 C0686747: C0271429
C0344431 C0238441: C0241158
C0344431 C0878589: C0241158
C0348000 C0024348: C1545588
C0348000 C0026635: C0242781
C0348000 C0276289: C1545588
C0348038 C0276289: C1545588
C0349410 C0014009: C0694549
C0349410 C0019079: C0694549
C0349410 C0035236: C0694549
C0349410 C0035473: C0694549
C0349410 C0275524: C0694549
C0349410 C0729531: C0694549
C0349410 C1301752: C0694549
C0349410 C1535939: C0694549
C0349410 C1641393: C0694549
C0349410 C1646817: C0694549
C0349410 C3812881: C0694549
C0349415 C0020461: C0428977
C0349790 C0009447: C4086268
C0349790 C0032302: C4086268
C0349790 C0231807: C4086268
C0358321 C0006801: C3698360
C0358321 C0010076: C3698360
C0358321 C0206277: C3698360
C0358321 C0231337: C3826020
C0359168 C0042542: C0028612
C0359168 C0206415: C0028612
C0359168 C0682323: C0028612
C0359168 C0877203: C0949880
C0359168 C1412463: C0028612
C0359168 C4296535: C0028612
C0360564 C0276447: C2317131
C0360564 C0332149: C0003126
C0360564 C4086268: C2317131
C0362046 C0015927: C0595939
C0362046 C0242648: C0595939
C0368953 C0024742: C1539098
C0368953 C1413234: C1539098
C0368953 C1537068: C1539098
C0368953 C1539099: C1539098
C0368953 C2936239: C1539098
C0369034 C0015187: C0085306
C0369034 C0085164: C0085306
C0369034 C0085305: C0085306
C0369034 C0343537: C0085306
C0369034 C1402294: C0085306
C0369114 C1442489: C0058218
C0369334 C0206750: C1373218
C0369497 C0017161: C0376613
C0369497 C0024348: C1545588
C0369497 C0276289: C1545588
C0369497 C0332509: C0376613
C0369497 C0595939: C0276500
C0369497 C2930490: C0376613
C0369706 C0003257: C0205160
C0369706 C0025874: C0205160
C0369706 C0085166: C0205160
C0369706 C0694549: C0205160
C0369706 C1260880: C0205160
C0369706 C3672014: C0205160
C0369952 C1421554: C0035869
C0369952 C3540840: C0035869
C0370003 C0031046: C4061114
C0370003 C0031256: C4061114
C0370003 C0275524: C0032300 C4061114
C0370003 C0302507: C4061114
C0370003 C0318467: C4061114
C0370003 C0743630: C4061114
C0370003 C1145669: C4061114
C0370003 C1412533: C4061114
C0370003 C4289767: C0032300
C0370086 C0024746: C1418776
C0370086 C1425996: C1418776
C0376311 C0007398: C0014070
C0376311 C0042767: C0014070
C0376436 C0019751: C0282580
C0376436 C0263214: C0282580
C0376436 C1535939: C0282580
C0376436 C1853120: C0282580
C0376436 C4050026: C0282580
C0376448 C1413234: C1539098
C0376448 C1537068: C1539098
C0376448 C1539099: C1539098
C0376448 C2936239: C1539098
C0376450 C0205939: C0018129
C0376470 C0007684: C0016215
C0376470 C0035691: C0016215
C0376515 C2330894: C1332397
C0376518 C0042214: C1320226
C0376613 C1264607: C0017161
C0376613 C1272883: C2930490
C0376613 C1521751: C2930490
C0376613 C1701940: C0332509
C0376705 C0037116: C0009326
C0378516 C0042774: C0039635
C0378516 C1423063: C0039635
C0378516 C1511632: C0039635
C0378516 C2729544: C0039635
C0378516 C3687301: C0039635
C0378516 C3826426: C0039635
C0378700 C0376515: C1565114
C0378910 C0271454: C4289767
C0378910 C0275522: C4289767
C0384768 C0243052: C1310468
C0384768 C1265469: C1310468
C0384768 C1436435: C1310468
C0384768 C1522712: C1310468
C0384768 C1948023: C1310468
C0384782 C0074722: C1142652
C0384782 C0249187: C1142652
C0384782 C0596709: C1142652
C0384782 C1264606: C1142652
C0384782 C1332386: C1142652
C0384782 C1412617: C1142652
C0386482 C0003017: C0225698
C0387008 C1538864: C0295022
C0387008 C1658974: C0295022
C0387008 C1864770: C0295022
C0387687 C0033167: C2987634
C0387687 C0205255: C2987634
C0387687 C0233481: C2987634
C0387687 C0681850: C2987634
C0387687 C1335191: C2987634
C0388014 C0004626: C0035236
C0388014 C0035229: C0035236
C0388014 C0206750: C0035236
C0388014 C0264515: C0035236
C0388014 C0796085: C0035236
C0388014 C0851901: C0035236
C0388088 C0028612: C0042774
C0388088 C0276289: C1545588
C0388088 C0949880: C0042774
C0388088 C1514892: C0042774
C0388088 C3698360: C0042774
C0388389 C0206545: C0010827
C0388389 C0276289: C0010827
C0388389 C4505456: C0010827
C0389500 C0001468: C0960880
C0389500 C0010803: C0960880
C0389500 C0027341: C0960880
C0389500 C0041175: C0960880
C0389500 C0273115: C0960880
C0389500 C0279980: C0960880
C0389500 C1086889: C0960880
C0389500 C1265469: C0960880
C0389500 C1334033: C0960880
C0389500 C2963492: C1537068
C0389912 C0045143: C1564139
C0389912 C0346973: C1883559
C0391001 C0006801: C3698360
C0391001 C0010076: C3698360
C0391001 C0206277: C3698360
C0391719 C0028612: C0042774
C0391719 C0949880: C0042774
C0391719 C1514892: C0042774
C0391719 C3698360: C0042774
C0391861 C0015187: C0085306
C0391861 C0085164: C0085306
C0391861 C0085305: C0085306
C0391861 C0343537: C0085306
C0391861 C1402294: C0085306
C0392171 C0004626: C0729531
C0392171 C0032300: C0729531
C0392171 C0043125: C0275522
C0392171 C0271429: C0729531
C0392171 C0275556: C0729531
C0392171 C0577053: C0275522
C0392171 C0694549: C0729531
C0392171 C0870646: C0729531
C0392171 C4289767: C0729531
C0392938 C0010827: C0035142
C0392938 C0036085: C0035142
C0393005 C0085305: C1721019
C0393023 C0010813: C1535939
C0393023 C0015970: C1535939
C0393023 C0276653: C1535939
C0393023 C0376525: C1535939
C0393023 C0549493: C1535939
C0393023 C1262313: C1535939
C0393799 C0339881: C0042928
C0395866 C0378910: C0006132
C0395866 C1262006: C0006132
C0398689 C0010813: C1535939
C0398689 C0015970: C1535939
C0398689 C0276653: C1535939
C0398689 C0376525: C1535939
C0398689 C0549493: C1535939
C0398689 C1262313: C1535939
C0402112 C0001487: C0275524
C0402112 C0004120: C0275524
C0402112 C0027121: C0275524
C0402112 C0032556: C0275524
C0402112 C0206466: C0275524
C0402112 C0241411: C0275524
C0402112 C0319232: C0275524
C0402112 C0442886: C0275524
C0402112 C0518609: C0275524
C0402112 C0595939: C0275524
C0402112 C0678889: C0275524
C0402112 C1175743: C0275524
C0402112 C1260880: C0275524
C0402112 C1535939: C0275524
C0402112 C1545588: C0275524
C0402112 C2359834: C0275524
C0402112 C3272758: C0275524
C0402112 C3671958: C0275524
C0402112 C4061114: C0275524
C0402112 C4381196: C0275524
C0402112 C4510762: C0275524
C0403414 C0554628: C0038411
C0412771 C0687133: C0518609
C0412771 C1384600: C0518609
C0412784 C0038411: C0035436
C0419017 C0277814: C0040590
C0419017 C0473161: C0040590
C0419017 C3274515: C0040590
C0419017 C3698360: C0040590
C0419786 C0023240: C0221423
C0419786 C0026635: C0242781
C0419786 C0275524: C0221423
C0419786 C0347950: C0221423
C0419786 C1542834: C0221423
C0419786 C3714541: C0221423
C0422202 C0010813: C3694279
C0422202 C0027984: C3694279
C0422202 C0277550: C0013369
C0422202 C0426576: C3694279
C0422202 C0683323: C3694279
C0422202 C1286384: C3694279
C0422202 C1520005: C3694279
C0424543 C0439662: C0032768
C0424768 C0037116: C0009326
C0426576 C0340515: C0020621
C0427514 C0005778: C0003130
C0427514 C0032302: C0003130
C0427514 C0155765: C0003130
C0427514 C0205395: C0003130
C0427514 C0586553: C0003130
C0427514 C3850148: C0003130
C0427544 C0017639: C0019348
C0427544 C0022573: C0019348
C0427544 C0024426: C0019348
C0427544 C1148916: C0019348
C0427544 C1512485: C0019348
C0428210 C0009940: C0016627
C0428210 C0022882: C0016627
C0428210 C0028326: C0016627
C0428210 C0030568: C0016627
C0428210 C0162633: C0016627
C0428548 C0004626: C0729531
C0428548 C0032300: C0729531
C0428548 C0271429: C0729531
C0428548 C0275556: C0729531
C0428548 C0694549: C0729531
C0428548 C0870646: C0729531
C0428548 C4289767: C0729531
C0428554 C0729531: C0428548
C0428581 C0031046: C4061114
C0428581 C0031256: C4061114
C0428581 C0275524: C4061114
C0428581 C0302507: C4061114
C0428581 C0318467: C4061114
C0428581 C0743630: C4061114
C0428581 C1145669: C4061114
C0428581 C1412533: C4061114
C0428977 C0600177: C0020461
C0430027 C0015187: C0085306
C0430027 C0085164: C0085306
C0430027 C0085305: C0085306
C0430027 C0343537: C0085306
C0430027 C1402294: C0085306
C0430420 C0599878: C0206545
C0430420 C1698510: C0206545
C0430420 C3825858: C0206545
C0432633 C0072497: C0524816
C0432633 C0206750: C0748168
C0432633 C0387288: C0524816
C0432633 C0475463: C0524816
C0432633 C1333677: C0524816
C0432633 C1367485: C0524816
C0432633 C1622946: C0524816
C0436343 C0162643: C0858321
C0439662 C0678836: C0043124
C0440471 C0014179: C2926735
C0440471 C0019612: C2926735
C0440471 C0023518: C2926735
C0440471 C0026820: C2926735
C0440471 C0054066: C2926735
C0440471 C0059563: C2926735
C0440471 C0064113: C0035736
C0440471 C0064858: C2926735
C0440471 C0078049: C2926735
C0440471 C0151878: C2926735
C0440471 C0205082: C2926735
C0440471 C0206750: C2926735
C0440471 C0276653: C2926735
C0440471 C0597354: C0035736
C0440471 C0676831: C2926735
C0440471 C0742906: C2926735
C0440471 C0909839: C2926735
C0440471 C1112565: C2926735
C0440471 C1119918: C2926735
C0440471 C1413774: C2926735
C0440471 C1419818: C0035736
C0440471 C1675326: C2926735
C0440471 C3282879: C2926735
C0440471 C3476546: C2926735
C0440471 C3873275: C2926735
C0441516 C0231224: C0010356
C0441516 C0349412: C0010356
C0441516 C0578022: C0010356
C0442751 C0007462: C0041912
C0442751 C0010201: C0041912
C0442751 C0014383: C0041912
C0442751 C0025345: C0041912
C0442751 C0025594: C0041912
C0442751 C0026826: C0041912
C0442751 C0035870: C0041912
C0442751 C0040435: C0041912
C0442751 C0233315: C0041912
C0442751 C0275522: C0041912
C0442751 C0349790: C0041912
C0442751 C1457868: C0041912
C0442751 C3843708: C0041912
C0442794 C0005867: C0028326
C0442794 C0033618: C0028326
C0442794 C0043125: C0028326
C0442794 C0595938: C0028326
C0442794 C0683201: C0028326
C0442794 C1155328: C0028326
C0442794 C1292769: C0028326
C0442794 C1511002: C0028326
C0442794 C1545588: C0028326
C0442794 C1819430: C0028326
C0442794 C2611812: C0028326
C0442794 C3159140: C0028326
C0442794 C3271891: C0028326
C0442886 C0009443: C0032310
C0442886 C0029347: C0032310
C0442886 C0268732: C0264515
C0442886 C0275524: C0032310
C0442886 C1290816: C0264515
C0442886 C1510889: C0032310
C0442886 C1517940: C0004030
C0442886 C1701940: C0032310
C0442886 C4545296: C0032310
C0443526 C0052198: C0052193
C0443526 C1412481: C0052193
C0443526 C3845933: C0052193
C0443895 C0030499: C0439662
C0443895 C0043124: C0439662
C0443895 C0521657: C0439662
C0444067 C0014009: C0694549
C0444067 C0019079: C0694549
C0444067 C0035236: C0694549
C0444067 C0035473: C0694549
C0444067 C0275524: C0694549
C0444067 C0729531: C0694549
C0444067 C1301752: C0694549
C0444067 C1535939: C0694549
C0444067 C1641393: C0694549
C0444067 C1646817: C0694549
C0444067 C1719672: C0694549
C0444067 C3812881: C0694549
C0444183 C0009447: C4086268
C0444183 C0032302: C4086268
C0444183 C0231807: C4086268
C0444279 C0003257: C0205160
C0444279 C0025874: C0205160
C0444279 C0085166: C0205160
C0444279 C0694549: C0205160
C0444279 C1260880: C0205160
C0444279 C3672014: C0205160
C0444626 C0028197: C0022634
C0444626 C0042774: C0022634
C0444626 C0324537: C0022634
C0444626 C1157569: C0022634
C0444746 C0042774: C0010590
C0444746 C0218986: C0010590
C0444746 C1327414: C0010590
C0444746 C1427472: C0010590
C0449411 C0007462: C0041912
C0449411 C0010201: C0041912
C0449411 C0014383: C0041912
C0449411 C0025345: C0041912
C0449411 C0025594: C0041912
C0449411 C0026826: C0041912
C0449411 C0035870: C0041912
C0449411 C0040435: C0041912
C0449411 C0233315: C0041912
C0449411 C0275522: C0041912
C0449411 C0349790: C0041912
C0449411 C1457868: C0041912
C0449411 C3843708: C0041912
C0450254 C0001487: C0040425
C0450254 C0023240: C3280586
C0450254 C0264221: C1290325
C0450254 C0318467: C1290325
C0450254 C0599878: C0206545
C0450254 C0877267: C0040425
C0450254 C1698510: C0206545
C0450254 C3825858: C0206545
C0453863 C0018609: C0392209
C0456388 C0009940: C0016627
C0456388 C0022882: C0016627
C0456388 C0028326: C0016627
C0456388 C0030568: C0016627
C0456388 C0162633: C0016627
C0456980 C0231224: C0010356
C0456980 C0349412: C0010356
C0456980 C0578022: C0010356
C0456984 C1446614: C0263214
C0457553 C0026941: C0006272
C0461725 C0032972: C0009443
C0461725 C0035455: C0009443
C0461725 C0042774: C0009443
C0461725 C0436345: C0009443
C0461725 C0553757: C0009443
C0461725 C0742857: C0009443
C0461725 C0747845: C0009443
C0461725 C1260880: C0009443
C0461725 C1709854: C0009443
C0474643 C3178870: C0205725
C0475463 C0071500: C2945724
C0475463 C0184511: C0282682
C0475463 C0599561: C0282682
C0475463 C0935572: C2945724
C0475463 C1318520: C0243083
C0475463 C1749467: C0282682
C0475463 C2733090: C2945724
C0476214 C0265267: C0221759
C0476273 C0206277: C0030636
C0476273 C0450254: C1442786
C0476273 C0545084: C1442786
C0476408 C0005778: C0003130
C0476408 C0032302: C0003130
C0476408 C0155765: C0003130
C0476408 C0205395: C0003130
C0476408 C0586553: C0003130
C0476408 C3850148: C0003130
C0476474 C0003130: C0032302
C0476474 C0450254: C0032302
C0483249 C0001468: C0960880
C0483249 C0010803: C0960880
C0483249 C0026456: C1422064
C0483249 C0027341: C0960880
C0483249 C0032962: C1422064
C0483249 C0034057: C0016017
C0483249 C0041175: C0960880
C0483249 C0063034: C1422064
C0483249 C0072393: C1422064
C0483249 C0273115: C0960880
C0483249 C0279980: C0960880
C0483249 C0444746: C1422064
C0483249 C0598447: C1422064
C0483249 C1086889: C0960880
C0483249 C1156309: C1422064
C0483249 C1265469: C0960880
C0483249 C1334033: C0960880
C0483249 C1419032: C1422064
C0483249 C1538915: C1422064
C0483249 C2830073: C1422064
C0483249 C3714634: C1422064
C0488478 C0948268: C0038587
C0491932 C0748168: C0948245
C0491932 C1850165: C0948245
C0517627 C0004614: C0035235
C0517627 C0038826: C0035235
C0517627 C0439662: C0035235
C0517627 C0585105: C0035235
C0517627 C1160716: C0035235
C0517627 C3826770: C0035235
C0521057 C0036391: C0178879
C0521390 C0006132: C0010201
C0521839 C0019348: C2062441
C0521839 C0032269: C2062441
C0521839 C0086384: C2062441
C0521839 C2712889: C2062441
C0524689 C3714738: C1167782
C0524815 C0030499: C0439662
C0524815 C0043124: C0439662
C0524815 C0521657: C0439662
C0524816 C0033770: C1333677
C0524816 C0086413: C0475463
C0524816 C0243025: C0475463
C0524816 C0243083: C0475463
C0524816 C0282682: C0475463
C0524816 C0369497: C0475463
C0524816 C1183428: C0475463
C0524816 C1708335: C0387288
C0524816 C2945724: C0475463
C0525005 C0029347: C0206558
C0525005 C0276253: C0206558
C0525005 C0318598: C0206558
C0525005 C0333355: C0206558
C0525033 C0010828: C0206750
C0525033 C0014894: C0206750
C0525033 C0020175: C0206750
C0525033 C0022573: C0206750
C0525033 C0040517: C0206750
C0525033 C0041674: C0206750
C0525033 C0085306: C0206750
C0525033 C0151701: C0206750
C0525033 C0205395: C0206750
C0525033 C0235161: C0206750
C0525033 C0242459: C0206750
C0525033 C0318860: C0206750
C0525033 C0393639: C0206750
C0525033 C0679309: C0206750
C0525033 C0836924: C0206750
C0525033 C1135821: C0206750
C0525033 C1446614: C0206750
C0525033 C1554184: C0206750
C0525033 C1697446: C0206750
C0525033 C3494174: C0206750
C0525543 C0014070: C0700271
C0525543 C0026456: C0700271
C0525543 C0242629: C0700271
C0525543 C0529196: C0700271
C0525543 C1257858: C0700271
C0525543 C1540210: C0700271
C0525543 C1864770: C0700271
C0525543 C2247725: C0700271
C0525543 C3271951: C0700271
C0525543 C3694279: C0700271
C0525678 C0008049: C0273115
C0525678 C0085682: C0273115
C0525678 C0521530: C0273115
C0526999 C0028612: C0042774
C0526999 C0949880: C0042774
C0526999 C1514892: C0042774
C0526999 C3698360: C0042774
C0527316 C1739395: C0151878
C0527379 C1422064: C1439284
C0528206 C1096253: C0001143
C0528649 C0008049: C0273115
C0528649 C0026941: C0006272
C0528649 C0085682: C0273115
C0528649 C0521530: C0273115
C0528985 C1264607: C0017161
C0529196 C0023402: C0242392
C0529196 C1335590: C2936239
C0529196 C1414406: C2936239
C0529196 C1424447: C2936239
C0529196 C1424450: C2936239
C0529196 C1425353: C2936239
C0529196 C1427460: C2936239
C0529196 C1622501: C4320607
C0529196 C1823437: C2936239
C0529196 C1824903: C2936239
C0529863 C0007188: C1423011
C0529863 C1412485: C1423011
C0530129 C0021743: C1539703
C0530129 C0028326: C1705982
C0530129 C0065827: C1539703
C0530129 C0729531: C1539703
C0530129 C0877203: C1539703
C0530129 C1367485: C1705982
C0530129 C1424776: C1705982
C0530129 C1519544: C1425385
C0530129 C1824711: C1705982
C0534010 C0010201: C3539125
C0534010 C0035235: C3539125
C0534010 C0039254: C3539125
C0534010 C0065335: C3539125
C0534010 C0340044: C3539125
C0534010 C1424822: C3539125
C0534010 C1425775: C3539125
C0534010 C1439284: C3539125
C0534010 C1446614: C3539125
C0534010 C1711172: C3539125
C0535187 C0006277: C0678723
C0535187 C0028612: C0042774
C0535187 C0339941: C0678723
C0535187 C0949880: C0042774
C0535187 C1514892: C0042774
C0535187 C3698360: C0042774
C0535298 C0014179: C2926735
C0535298 C0019612: C2926735
C0535298 C0023518: C2926735
C0535298 C0026820: C2926735
C0535298 C0054066: C2926735
C0535298 C0059563: C2926735
C0535298 C0064858: C2926735
C0535298 C0078049: C2926735
C0535298 C0151878: C2926735
C0535298 C0205082: C2926735
C0535298 C0206750: C2926735
C0535298 C0275524: C2926735
C0535298 C0276653: C2926735
C0535298 C0676831: C2926735
C0535298 C0742906: C2926735
C0535298 C0909839: C2926735
C0535298 C1112565: C2926735
C0535298 C1119918: C2926735
C0535298 C1413774: C2926735
C0535298 C1675326: C2926735
C0535298 C3282879: C2926735
C0535298 C3476546: C2926735
C0535298 C3873275: C2926735
C0536495 C0004366: C0026934
C0536495 C0004419: C0026934
C0536495 C0235029: C0026934
C0536495 C0409510: C0026934
C0537474 C1422064: C1334140
C0542042 C0679838: C0024291
C0542042 C2985294: C0024291
C0544235 C0030392: C0206435
C0544533 C0026870: C3714584
C0544533 C0233703: C3714584
C0544885 C0014070: C0700271
C0544885 C0026456: C0700271
C0544885 C0242629: C0700271
C0544885 C0529196: C0700271
C0544885 C1257858: C0700271
C0544885 C1540210: C0700271
C0544885 C1864770: C0700271
C0544885 C2247725: C0700271
C0544885 C3271951: C0700271
C0544885 C3694279: C0700271
C0549075 C0005778: C0003130
C0549075 C0032302: C0003130
C0549075 C0155765: C0003130
C0549075 C0205395: C0003130
C0549075 C0586553: C0003130
C0549075 C3850148: C0003130
C0553741 C0020964: C0019100
C0553741 C3280586: C0019100
C0553741 C3899656: C0019100
C0553757 C0032972: C0009443
C0553757 C0035455: C0009443
C0553757 C0042774: C0009443
C0553757 C0436345: C0009443
C0553757 C0742857: C0009443
C0553757 C0747845: C0009443
C0553757 C1260880: C0009443
C0553757 C1709854: C0009443
C0554804 C0005778: C0003130
C0554804 C0008049: C0273115
C0554804 C0032302: C0003130
C0554804 C0085682: C0273115
C0554804 C0155765: C0003130
C0554804 C0205395: C0003130
C0554804 C0521530: C0273115
C0554804 C0586553: C0003130
C0554804 C3850148: C0003130
C0556113 C0033213: C0018273
C0556113 C0149725: C0018273
C0556154 C0948775: C0175697
C0559469 C3495919: C0301630
C0563199 C0318598: C0019351
C0563640 C0155686: C0441718
C0573864 C0450254: C0206061
C0577749 C0010828: C0206750
C0577749 C0014894: C0206750
C0577749 C0022573: C0206750
C0577749 C0040517: C0206750
C0577749 C0041674: C0206750
C0577749 C0085306: C0206750
C0577749 C0151701: C0206750
C0577749 C0205160: C0660841
C0577749 C0205395: C0206750
C0577749 C0235161: C0206750
C0577749 C0242459: C0206750
C0577749 C0318860: C0206750
C0577749 C0393639: C0206750
C0577749 C0679309: C0206750
C0577749 C0836924: C0206750
C0577749 C0949920: C0206750
C0577749 C1135821: C0206750
C0577749 C1446614: C0206750
C0577749 C1554184: C0206750
C0577749 C1697446: C0206750
C0577749 C3494174: C0206750
C0579132 C0243025: C0019099
C0580317 C3897877: C0240059
C0580327 C0015187: C0085306
C0580327 C0085305: C0085306
C0580327 C0343537: C0085306
C0580327 C1402294: C0085306
C0581381 C0014009: C0694549
C0581381 C0019079: C0694549
C0581381 C0035236: C0694549
C0581381 C0035473: C0694549
C0581381 C0275524: C0694549
C0581381 C0729531: C0694549
C0581381 C1301752: C0694549
C0581381 C1535939: C0694549
C0581381 C1641393: C0694549
C0581381 C1646817: C0694549
C0581381 C1719672: C0694549
C0581381 C3812881: C0694549
C0581602 C0948775: C0175697
C0581714 C0206061: C0012755
C0582415 C4086268: C0349790
C0586553 C0005778: C0003130
C0586553 C0032302: C0003130
C0586553 C0155765: C0003130
C0586553 C0205395: C0003130
C0586553 C3850148: C0003130
C0586859 C0345967: C0153494
C0586873 C0001487: C0275524
C0586873 C0004120: C0275524
C0586873 C0027121: C0275524
C0586873 C0032556: C0275524
C0586873 C0206466: C0275524
C0586873 C0241411: C0275524
C0586873 C0319232: C0275524
C0586873 C0442886: C0275524
C0586873 C0518609: C0275524
C0586873 C0595939: C0275524
C0586873 C0678889: C0275524
C0586873 C1175743: C0275524
C0586873 C1260880: C0275524
C0586873 C1535939: C0275524
C0586873 C1545588: C0275524
C0586873 C2359834: C0275524
C0586873 C3272758: C0275524
C0586873 C3671958: C0275524
C0586873 C4061114: C0275524
C0586873 C4381196: C0275524
C0586873 C4510762: C0275524
C0588388 C0010356: C0441516
C0588446 C0010828: C0206750
C0588446 C0014894: C0206750
C0588446 C0020175: C0206750
C0588446 C0022573: C0206750
C0588446 C0040517: C0206750
C0588446 C0041674: C0206750
C0588446 C0085306: C0206750
C0588446 C0151701: C0206750
C0588446 C0205395: C0206750
C0588446 C0235161: C0206750
C0588446 C0242459: C0206750
C0588446 C0318860: C0206750
C0588446 C0393639: C0206750
C0588446 C0679309: C0206750
C0588446 C0836924: C0206750
C0588446 C0949920: C0206750
C0588446 C1135821: C0206750
C0588446 C1446614: C0206750
C0588446 C1554184: C0206750
C0588446 C1697446: C0206750
C0588446 C3494174: C0206750
C0589121 C0010813: C1535939
C0589121 C0015970: C1535939
C0589121 C0276653: C1535939
C0589121 C0376525: C1535939
C0589121 C0549493: C1535939
C0589121 C1262313: C1535939
C0596003 C0234146: C0010266
C0596007 C0010828: C0206750
C0596007 C0014894: C0206750
C0596007 C0020175: C0206750
C0596007 C0022573: C0206750
C0596007 C0040517: C0206750
C0596007 C0041674: C0206750
C0596007 C0085306: C0206750
C0596007 C0151701: C0206750
C0596007 C0205395: C0206750
C0596007 C0235161: C0206750
C0596007 C0242459: C0206750
C0596007 C0318860: C0206750
C0596007 C0393639: C0206750
C0596007 C0679309: C0206750
C0596007 C0836924: C0206750
C0596007 C0949920: C0206750
C0596007 C1135821: C0206750
C0596007 C1446614: C0206750
C0596007 C1554184: C0206750
C0596007 C1697446: C0206750
C0596007 C3494174: C0206750
C0596013 C1856053: C1630409
C0596570 C0009940: C0016627
C0596570 C0022882: C0016627
C0596570 C0028326: C0016627
C0596570 C0030568: C0016627
C0596570 C0162633: C0016627
C0596761 C0021055: C0678209
C0596761 C4084937: C0678209
C0596910 C0024904: C0392674
C0596910 C0242966: C0392674
C0597152 C1537068: C1414141
C0597152 C3694279: C1414141
C0597356 C3178870: C0205725
C0597404 C0019348: C2062441
C0597404 C0032972: C0009443
C0597404 C0035242: C1258014
C0597404 C0042774: C0009443
C0597404 C0086384: C2062441
C0597404 C0206531: C1258014
C0597404 C0264221: C1290325
C0597404 C0318467: C1290325
C0597404 C0436345: C0009443
C0597404 C0553757: C0009443
C0597404 C0742857: C0009443
C0597404 C0747845: C0009443
C0597404 C1260880: C0009443
C0597404 C1262313: C0206171
C0597404 C1442786: C0001490
C0597404 C2712889: C2062441
C0597418 C0024348: C1545588
C0597418 C0276289: C1545588
C0597705 C0007684: C0016215
C0597705 C0035691: C0016215
C0597999 C0268732: C0334094
C0597999 C1290816: C0334094
C0598091 C0184511: C0282682
C0598091 C0439662: C0282682
C0598091 C0599561: C0282682
C0598091 C0599739: C0282682
C0598091 C1749467: C0282682
C0598279 C0007428: C0670896
C0598279 C0010590: C0670896
C0598279 C0524914: C0670896
C0598279 C3809671: C0670896
C0598467 C0024348: C1545588
C0598467 C0276289: C1545588
C0599220 C0024348: C1545588
C0599220 C0071500: C2945724
C0599220 C0276289: C1545588
C0599220 C0935572: C2945724
C0599220 C1921430: C0013570
C0599220 C2733090: C2945724
C0599220 C3750081: C0013570
C0599537 C0086413: C0475463
C0599537 C0243025: C0475463
C0599537 C0243083: C0475463
C0599537 C0282682: C0475463
C0599537 C0369497: C0475463
C0599537 C1183428: C0475463
C0599537 C2945724: C0475463
C0599561 C0084088: C0949307
C0599561 C0085305: C1721019
C0599561 C0175168: C0949307
C0599561 C0205725: C0683201
C0599561 C0206545: C0949307
C0599561 C0277527: C0042212
C0599589 C0017278: C0010813
C0599589 C0055817: C0010813
C0599589 C0598175: C0010813
C0599635 C1422064: C0036140
C0599934 C0010828: C0206750
C0599934 C0014894: C0206750
C0599934 C0020175: C0206750
C0599934 C0022573: C0206750
C0599934 C0040517: C0206750
C0599934 C0041674: C0206750
C0599934 C0085306: C0206750
C0599934 C0151701: C0206750
C0599934 C0205395: C0206750
C0599934 C0235161: C0206750
C0599934 C0242459: C0206750
C0599934 C0318860: C0206750
C0599934 C0393639: C0206750
C0599934 C0679309: C0206750
C0599934 C0836924: C0206750
C0599934 C0949920: C0206750
C0599934 C1135821: C0206750
C0599934 C1446614: C0206750
C0599934 C1554184: C0206750
C0599934 C1697446: C0206750
C0599934 C3494174: C0206750
C0600015 C0349790: C0270724
C0600080 C0002331: C0037170
C0600334 C0265220: C0019159
C0600367 C0042542: C0028612
C0600367 C0206415: C0028612
C0600367 C0682323: C0028612
C0600367 C1412463: C0028612
C0600367 C4296535: C0028612
C0600437 C0032972: C0009443
C0600437 C0035455: C0009443
C0600437 C0042774: C0009443
C0600437 C0436345: C0009443
C0600437 C0553757: C0009443
C0600437 C0742857: C0009443
C0600437 C0747845: C0009443
C0600437 C1260880: C0009443
C0600437 C1709854: C0009443
C0600493 C0025831: C0614427
C0600493 C0276289: C0614427
C0600493 C1310468: C0614427
C0600493 C1415900: C0614427
C0600493 C1418793: C0614427
C0602379 C0146894: C1412785
C0605290 C0009763: C0020964
C0605290 C0010331: C0020964
C0605290 C0010418: C0020964
C0605290 C0051976: C0020964
C0605290 C0206422: C0020964
C0605290 C0206545: C0020964
C0605290 C0312634: C0020964
C0605290 C0340044: C0020964
C0605290 C0683144: C0020964
C0605290 C1160389: C0020964
C0605290 C2945724: C0020964
C0605290 C3549155: C0020964
C0608250 C0595939: C0276500
C0614427 C0008071: C0276289
C0614427 C0015927: C0276289
C0614427 C0039215: C1415900
C0614427 C0243052: C1310468
C0614427 C0748168: C1418793
C0614427 C1149880: C1418793
C0614427 C1155766: C0276289
C0614427 C1265469: C1310468
C0614427 C1422268: C0025831
C0614427 C1436435: C1310468
C0614427 C1522712: C1310468
C0614427 C1948023: C1310468
C0614427 C2247634: C0276289
C0614427 C3642304: C0276289
C0643349 C0021055: C0678209
C0643349 C4084937: C0678209
C0652451 C0020964: C0033488
C0652451 C0042736: C0033488
C0652451 C0054433: C0033488
C0656800 C0055673: C2717970
C0660841 C0001468: C0960880
C0660841 C0003257: C0205160
C0660841 C0010803: C0960880
C0660841 C0025874: C0205160
C0660841 C0027341: C0960880
C0660841 C0041175: C0960880
C0660841 C0085166: C0205160
C0660841 C0273115: C0960880
C0660841 C0279980: C0960880
C0660841 C0694549: C0205160
C0660841 C1086889: C0960880
C0660841 C1260880: C0205160
C0660841 C1265469: C0960880
C0660841 C1334033: C0960880
C0660841 C3672014: C0205160
C0663246 C0034057: C0016017
C0663551 C1413957: C1539986
C0663551 C1453853: C1539986
C0663914 C1336579: C1510506
C0663914 C1418655: C1510506
C0663914 C1455147: C1419349
C0663914 C3540822: C1419349
C0664917 C1416713: C0907734
C0664962 C0042774: C0084178
C0670896 C0035869: C0007428
C0670896 C0072330: C0007428
C0670896 C0218986: C0010590
C0670896 C1422064: C0007428
C0670896 C1427472: C0010590
C0670896 C2945724: C0007428
C0672596 C0028612: C0042774
C0672596 C0949880: C0042774
C0672596 C1514892: C0042774
C0672596 C3698360: C0042774
C0673013 C0302820: C4283742
C0673013 C1260386: C4283742
C0673039 C0008055: C0028017
C0673039 C0008056: C0028017
C0673039 C0011315: C0028017
C0673039 C0016215: C0028017
C0673039 C0546994: C0028017
C0673039 C0597484: C0021966
C0673039 C0678723: C0028017
C0673039 C0745283: C0028017
C0673039 C0848543: C0028017
C0673039 C1152715: C0028017
C0673039 C1289967: C0028017
C0673039 C1299043: C0028017
C0673039 C1416559: C0021966
C0673039 C1522002: C0028017
C0673039 C1552140: C0028017
C0673039 C3887595: C0028017
C0673039 C3887949: C0028017
C0673039 C4279968: C0028017
C0674432 C0014070: C0700271
C0674432 C0026456: C0700271
C0674432 C0242629: C0700271
C0674432 C0529196: C0700271
C0674432 C1257858: C0700271
C0674432 C1540210: C0700271
C0674432 C1864770: C0700271
C0674432 C2247725: C0700271
C0674432 C3271951: C0700271
C0676831 C0032027: C0442797
C0678209 C1705947: C4084937
C0678723 C1258014: C0006277
C0678894 C0009763: C0020964
C0678894 C0010331: C0020964
C0678894 C0010418: C0020964
C0678894 C0051976: C0020964
C0678894 C0206422: C0020964
C0678894 C0206545: C0020964
C0678894 C0312634: C0020964
C0678894 C0340044: C0020964
C0678894 C0683144: C0020964
C0678894 C2945724: C0020964
C0678894 C3549155: C0020964
C0678922 C0015187: C0085306
C0678922 C0085164: C0085306
C0678922 C0085305: C0085306
C0678922 C0343537: C0085306
C0678922 C1402294: C0085306
C0679381 C0554628: C0038411
C0679560 C0014378: C0271429
C0679560 C0035473: C0271429
C0679560 C0278061: C0265267
C0679560 C0318467: C0271429
C0679560 C0339916: C0271429
C0679560 C0686747: C0271429
C0679624 C0332149: C0003126
C0682701 C1453933: C0965245
C0683201 C3178870: C0205725
C0683457 C1545588: C0150041
C0683509 C0085166: C3812881
C0683509 C0278506: C3812881
C0683509 C0728990: C3812881
C0683509 C1279481: C3812881
C0683521 C0005778: C0003130
C0683521 C0032302: C0003130
C0683521 C0155765: C0003130
C0683521 C0205395: C0003130
C0683521 C0231224: C0010356
C0683521 C0349412: C0010356
C0683521 C0578022: C0010356
C0683521 C0586553: C0003130
C0683521 C3850148: C0003130
C0683525 C0019348: C2062441
C0683525 C0025011: C0242770
C0683525 C0032269: C2062441
C0683525 C0086384: C2062441
C0683525 C0149725: C1444090
C0683525 C0265220: C0019159
C0683525 C0301630: C0559469
C0683525 C0302809: C0376325
C0683525 C1640363: C0043396
C0683525 C1862763: C0242770
C0683525 C2712889: C2062441
C0684162 C0006277: C0678723
C0684162 C0339941: C0678723
C0684199 C0231617: C1299586
C0684199 C1520005: C0276467
C0684320 C0010828: C0206750
C0684320 C0014894: C0206750
C0684320 C0020175: C0206750
C0684320 C0022573: C0206750
C0684320 C0040517: C0206750
C0684320 C0085306: C0206750
C0684320 C0151701: C0206750
C0684320 C0205395: C0206750
C0684320 C0235161: C0206750
C0684320 C0242459: C0206750
C0684320 C0318860: C0206750
C0684320 C0393639: C0206750
C0684320 C0679309: C0206750
C0684320 C0836924: C0206750
C0684320 C0949920: C0206750
C0684320 C1135821: C0206750
C0684320 C1446614: C0206750
C0684320 C1554184: C0206750
C0684320 C1697446: C0206750
C0684320 C3494174: C0206750
C0685894 C0002892: C0007398
C0694549 C0001311: C1646817
C0694549 C0001487: C0275524
C0694549 C0004120: C0275524
C0694549 C0004626: C0035236 C0729531
C0694549 C0010813: C1535939
C0694549 C0015970: C1535939
C0694549 C0024110: C0014009
C0694549 C0027121: C0275524
C0694549 C0029883: C1646817
C0694549 C0030393: C0035473
C0694549 C0032300: C0729531
C0694549 C0032556: C0275524
C0694549 C0033770: C1646817
C0694549 C0035229: C0035236
C0694549 C0037231: C0035473
C0694549 C0085166: C3812881
C0694549 C0086776: C0035473
C0694549 C0206171: C1641393
C0694549 C0206466: C0275524
C0694549 C0206750: C0035236
C0694549 C0231176: C1719672
C0694549 C0241411: C0275524
C0694549 C0264515: C0035236
C0694549 C0271429: C0729531
C0694549 C0275556: C0729531
C0694549 C0276653: C1535939
C0694549 C0278506: C3812881
C0694549 C0319232: C0275524
C0694549 C0376525: C1535939
C0694549 C0442886: C0275524
C0694549 C0518609: C0275524
C0694549 C0549493: C1535939
C0694549 C0595939: C0275524
C0694549 C0678889: C0275524
C0694549 C0728990: C3812881
C0694549 C0796085: C0035236
C0694549 C0851901: C0035236
C0694549 C0870646: C0729531
C0694549 C1175743: C0275524
C0694549 C1260880: C0275524
C0694549 C1262313: C1535939
C0694549 C1279481: C3812881
C0694549 C1443953: C0014009
C0694549 C1545588: C0275524
C0694549 C2359834: C0275524
C0694549 C3272758: C0275524
C0694549 C3671958: C0275524
C0694549 C4061114: C0275524
C0694549 C4085595: C0035473
C0694549 C4289767: C0729531
C0694549 C4381196: C0275524
C0694549 C4510762: C0275524
C0694891 C0302820: C4283742
C0694891 C1260386: C4283742
C0695434 C0024291: C0032269
C0695434 C0221423: C0032269
C0700271 C0004475: C1864770
C0700271 C0007398: C0014070
C0700271 C0031689: C1540210
C0700271 C0034850: C1540210
C0700271 C0042767: C0014070
C0700271 C0062154: C1257858
C0700271 C0068788: C1864770
C0700271 C0242392: C0529196
C0700271 C0426576: C3694279
C0700271 C0683323: C3694279
C0700271 C1150587: C1864770 C1540210
C0700271 C1174318: C1864770
C0700271 C1286384: C3694279
C0700271 C1332824: C0242629
C0700271 C1335962: C1864770
C0700271 C1424724: C1864770
C0700271 C1540661: C1540210
C0700271 C1564139: C0242629
C0700271 C3178870: C1540210
C0700271 C3271886: C1864770
C0700307 C0022827: C0206415
C0700307 C0439662: C0206415
C0700307 C3816745: C0206415
C0700323 C0003130: C0683521
C0700323 C0010356: C0683521
C0700325 C0004626: C0729531
C0700325 C0032300: C0729531
C0700325 C0275556: C0729531
C0700325 C0694549: C0729531
C0700325 C0870646: C0729531
C0700580 C0038826: C0743630
C0702091 C0151857: C0014061
C0717670 C4048280: C1700887
C0719214 C0023240: C0221423
C0719214 C0275524: C0221423
C0719214 C0347950: C0221423
C0719214 C1542834: C0221423
C0719214 C3714541: C0221423
C0720930 C2963492: C1537068
C0721062 C0014179: C2926735
C0721062 C0019612: C2926735
C0721062 C0023518: C2926735
C0721062 C0026820: C2926735
C0721062 C0054066: C2926735
C0721062 C0059563: C2926735
C0721062 C0064858: C2926735
C0721062 C0078049: C2926735
C0721062 C0151878: C2926735
C0721062 C0205082: C2926735
C0721062 C0206750: C2926735
C0721062 C0275524: C2926735
C0721062 C0276653: C2926735
C0721062 C0676831: C2926735
C0721062 C0742906: C2926735
C0721062 C0909839: C2926735
C0721062 C1112565: C2926735
C0721062 C1119918: C2926735
C0721062 C1413774: C2926735
C0721062 C1422064: C1439284
C0721062 C1675326: C2926735
C0721062 C3282879: C2926735
C0721062 C3476546: C2926735
C0721062 C3873275: C2926735
C0724139 C0007462: C0041912
C0724139 C0010201: C0041912
C0724139 C0014383: C0041912
C0724139 C0025345: C0041912
C0724139 C0025594: C0041912
C0724139 C0026826: C0041912
C0724139 C0035870: C0041912
C0724139 C0040435: C0041912
C0724139 C0233315: C0041912
C0724139 C0262926: C0037199
C0724139 C0275522: C0041912
C0724139 C0349790: C0041912
C0724139 C0700148: C0037199
C0724139 C1457868: C0041912
C0724139 C3816499: C0037199
C0724139 C3843708: C0041912
C0728935 C0005956: C0599220
C0728935 C0013570: C0599220
C0728935 C0282587: C0599220
C0728935 C0312737: C0599220
C0728935 C0387687: C0599220
C0728935 C1545588: C0599220
C0728935 C2945724: C0599220
C0729531 C0014009: C0694549
C0729531 C0014378: C0271429
C0729531 C0019079: C0694549
C0729531 C0035236: C0694549
C0729531 C0035473: C0694549 C0271429
C0729531 C0271454: C4289767
C0729531 C0275522: C4289767
C0729531 C0275524: C0694549 C0032300
C0729531 C0318467: C0271429
C0729531 C0339916: C0271429
C0729531 C0686747: C0271429
C0729531 C1301752: C0694549
C0729531 C1535939: C0694549
C0729531 C1641393: C0694549
C0729531 C1719672: C0694549
C0729531 C3812881: C0694549
C0729856 C0276447: C0031350
C0730604 C0276340: C3687252
C0733511 C0010828: C0206750
C0733511 C0014894: C0206750
C0733511 C0020175: C0206750
C0733511 C0022573: C0206750
C0733511 C0040517: C0206750
C0733511 C0041674: C0206750
C0733511 C0085306: C0206750
C0733511 C0151701: C0206750
C0733511 C0205395: C0206750
C0733511 C0235161: C0206750
C0733511 C0242459: C0206750
C0733511 C0318860: C0206750
C0733511 C0393639: C0206750
C0733511 C0679309: C0206750
C0733511 C0836924: C0206750
C0733511 C0949920: C0206750
C0733511 C1135821: C0206750
C0733511 C1446614: C0206750
C0733511 C1554184: C0206750
C0733511 C1697446: C0206750
C0733511 C3494174: C0206750
C0740852 C1262018: C0086795
C0740895 C0340515: C0020621
C0741583 C0238441: C0241158
C0741583 C0878589: C0241158
C0743188 C1609538: C3842568
C0743496 C0031350: C0035436
C0743496 C0038411: C0035436
C0743630 C0042774: C0038826
C0743630 C0264515: C0038826
C0743630 C1040967: C0038826
C0743630 C4289767: C0038826
C0743841 C0019348: C2062441
C0743841 C0032269: C2062441
C0743841 C0086384: C2062441
C0743841 C2712889: C2062441
C0746102 C0014009: C0694549
C0746102 C0019079: C0694549
C0746102 C0035473: C0694549
C0746102 C0275524: C0694549
C0746102 C0729531: C0694549
C0746102 C1301752: C0694549
C0746102 C1535939: C0694549
C0746102 C1641393: C0694549
C0746102 C1646817: C0694549
C0746102 C1719672: C0694549
C0746102 C3812881: C0694549
C0746883 C0032027: C0442797
C0746883 C0205160: C1262313
C0746883 C0206171: C1262313
C0746883 C0341703: C1262313
C0746883 C1290325: C1262313
C0747845 C0392349: C3495919
C0747845 C0439662: C3495919
C0747845 C3714738: C3495919
C0747973 C0002880: C0205395
C0747973 C0004030: C0205395
C0747973 C0008058: C0205395
C0747973 C0014061: C0205395
C0747973 C0019655: C0205395
C0747973 C0034088: C0205395
C0747973 C0235029: C0205395
C0747973 C0264220: C0205395
C0747973 C0264733: C0205395
C0747973 C0343537: C0205395
C0747973 C0521530: C0205395
C0747973 C1264610: C0205395
C0747973 C1290325: C0205395
C0747973 C1319200: C0205395
C0748168 C0010828: C0206750
C0748168 C0014894: C0206750
C0748168 C0020175: C0206750
C0748168 C0022573: C0206750
C0748168 C0040517: C0206750
C0748168 C0041674: C0206750
C0748168 C0085306: C0206750
C0748168 C0151701: C0206750
C0748168 C0205395: C0206750
C0748168 C0235161: C0206750
C0748168 C0242459: C0206750
C0748168 C0318860: C0206750
C0748168 C0393639: C0206750
C0748168 C0679309: C0206750
C0748168 C0836924: C0206750
C0748168 C0949920: C0206750
C0748168 C1135821: C0206750
C0748168 C1446614: C0206750
C0748168 C1554184: C0206750
C0748168 C1697446: C0206750
C0748168 C3494174: C0206750
C0748412 C0276447: C2317131
C0748412 C4086268: C2317131
C0748603 C0009447: C4086268
C0748603 C0032302: C4086268
C0748603 C0231807: C4086268
C0750484 C0009940: C0016627
C0750484 C0022882: C0016627
C0750484 C0028326: C0016627
C0750484 C0030568: C0016627
C0750484 C0162633: C0016627
C0750558 C0005778: C0003130
C0750558 C0032302: C0003130
C0750558 C0155765: C0003130
C0750558 C0205395: C0003130
C0750558 C0586553: C0003130
C0750558 C3850148: C0003130
C0751100 C3826426: C0025007
C0751409 C0265267: C0221759
C0751599 C0011315: C1175743
C0751599 C0342409: C1175743
C0751970 C0003903: C0086776
C0752096 C0001490: C0597404
C0752096 C0009443: C0597404
C0752096 C0206171: C0597404
C0752096 C0276340: C0597404
C0752096 C0877148: C0597404
C0752096 C1258014: C0597404
C0752096 C1290325: C0597404
C0752096 C2062441: C0597404
C0755643 C0243052: C1413038
C0757156 C0003130: C0683521
C0757156 C0010356: C0683521
C0759032 C1443953: C0162633
C0759032 C3552093: C0162633
C0759784 C0006277: C0678723
C0759784 C0339941: C0678723
C0762662 C0341950: C2905612
C0762662 C0522310: C2905612
C0762662 C1444007: C2905612
C0765400 C0205160: C0660841
C0765400 C0960880: C0660841
C0767601 C0007267: C0073591
C0767601 C1415634: C0073591
C0767601 C1520150: C0073591
C0767601 C2350350: C0073591
C0767601 C3178870: C0073591
C0767601 C3670500: C0073591
C0770761 C4086268: C0200633
C0772289 C0687737: C0019104
C0784478 C0276447: C0031350
C0790233 C0003257: C0205160
C0790233 C0025874: C0205160
C0790233 C0085166: C0205160
C0790233 C0694549: C0205160
C0790233 C1260880: C0205160
C0790233 C3672014: C0205160
C0795657 C0038826: C0743630
C0795661 C0459425: C0020965
C0796085 C0037231: C0392171
C0796085 C0275522: C0392171
C0796085 C0729531: C0392171
C0798503 C0037231: C0392171
C0798503 C0275522: C0392171
C0798503 C0729531: C0392171
C0798503 C0796085: C0392171
C0805018 C0040210: C3536832
C0805018 C0205082: C3536832
C0805018 C0813203: C1413859
C0805018 C2348484: C3536832
C0805018 C2926735: C3536832
C0805018 C3714584: C3536832
C0805586 C0005778: C0003130
C0805586 C0017161: C0027849
C0805586 C0032302: C0003130
C0805586 C0035235: C0517627
C0805586 C0155765: C0003130
C0805586 C0205395: C0003130
C0805586 C0586553: C0003130
C0805586 C3850148: C0003130
C0812309 C0014383: C1817908
C0812309 C0028612: C1817908
C0812309 C0264221: C2825347
C0812309 C1332688: C2825347
C0812309 C1415888: C2825347
C0812309 C1425042: C2825347
C0812445 C0010590: C0003342
C0812445 C0014661: C0003342
C0812445 C0024348: C1545588
C0812445 C0205160: C0003342
C0812445 C0276289: C1545588
C0812445 C0549493: C0003342
C0812445 C1883559: C0003342
C0812445 C3812881: C0003342
C0813872 C3887509: C0057144
C0814023 C0005778: C0003130
C0814023 C0032302: C0003130
C0814023 C0155765: C0003130
C0814023 C0205395: C0003130
C0814023 C0586553: C0003130
C0814023 C3850148: C0003130
C0814472 C0206750: C0748168
C0815089 C0009763: C0020964
C0815089 C0010331: C0020964
C0815089 C0010418: C0020964
C0815089 C0051976: C0020964
C0815089 C0206422: C0020964
C0815089 C0206545: C0020964
C0815089 C0312634: C0020964
C0815089 C0340044: C0020964
C0815089 C0683144: C0020964
C0815089 C1160389: C0020964
C0815089 C2945724: C0020964
C0815089 C3549155: C0020964
C0840564 C0013369: C3540840
C0840564 C0037383: C3540840
C0840564 C0600177: C3540840
C0840564 C0742078: C3540840
C0840564 C1290816: C3540840
C0841874 C0231337: C3826020
C0848548 C0318598: C0019351
C0850149 C0029347: C0032310
C0850149 C0275524: C0032310
C0850149 C0597404: C0032310
C0850149 C1510889: C0032310
C0850149 C1701940: C0032310
C0850149 C4545296: C0032310
C0850678 C0031046: C4061114
C0850678 C0031256: C4061114
C0850678 C0275524: C4061114
C0850678 C0302507: C4061114
C0850678 C0318467: C4061114
C0850678 C0743630: C4061114
C0850678 C1145669: C4061114
C0850678 C1412533: C4061114
C0851680 C0009940: C0085559
C0851680 C0940933: C0085559
C0851901 C0033785: C0205082
C0851901 C0038826: C0743630
C0851901 C1535939: C0205082
C0851901 C2747816: C0205082
C0851901 C2931822: C0205082
C0856825 C1321760: C1262018
C0858744 C0152517: C1216700
C0861352 C0011315: C1175743
C0861352 C0342409: C1175743
C0865440 C0014378: C0271429
C0865440 C0035473: C0271429
C0865440 C0318467: C0271429
C0865440 C0339916: C0271429
C0865440 C0686747: C0271429
C0871194 C0231617: C1299586
C0871388 C0001311: C1520005
C0871388 C0026780: C1520005
C0871388 C0032300: C1520005
C0871388 C0267446: C1520005
C0871388 C0376536: C1520005
C0871388 C3843708: C1520005
C0872077 C0001692: C0318793
C0872123 C0003257: C0205160
C0872123 C0025874: C0205160
C0872123 C0085166: C0205160
C0872123 C0694549: C0205160
C0872123 C1260880: C0205160
C0872123 C3672014: C0205160
C0872141 C1447045: C0009117
C0872187 C0009940: C0016627
C0872187 C0013480: C1624602
C0872187 C0014059: C1624602
C0872187 C0022882: C0016627
C0872187 C0028326: C0016627
C0872187 C0030568: C0016627
C0872187 C0037285: C1624602
C0872187 C0162633: C0016627
C0872187 C0263214: C0205558
C0872187 C0317807: C1624602
C0872187 C1820031: C1624602
C0872187 C2698696: C1624602
C0872251 C0008055: C0068788
C0872251 C0008056: C0068788
C0872251 C0009443: C0068788
C0872251 C0035924: C0068788
C0872251 C0282687: C0068788
C0872251 C0305052: C0068788
C0872251 C0398686: C0068788
C0872251 C0401151: C0068788
C0872251 C0877203: C0068788
C0872251 C1310468: C0068788
C0872251 C1334139: C0068788
C0872251 C1413756: C0068788
C0872251 C1537068: C0068788
C0872251 C1552140: C0068788
C0872251 C1708335: C0068788
C0872251 C3698360: C0068788
C0872257 C0206544: C1079230
C0872908 C0170657: C0026455
C0874161 C0004030: C0442886
C0874161 C0009940: C0016627
C0874161 C0014179: C2926735
C0874161 C0019612: C2926735
C0874161 C0023518: C2926735
C0874161 C0028326: C0016627
C0874161 C0030568: C0016627
C0874161 C0031046: C4061114
C0874161 C0031256: C4061114
C0874161 C0054066: C2926735
C0874161 C0059563: C2926735
C0874161 C0064858: C2926735
C0874161 C0078049: C2926735
C0874161 C0151878: C2926735
C0874161 C0205082: C2926735
C0874161 C0264515: C0442886
C0874161 C0267456: C0442886
C0874161 C0276653: C2926735
C0874161 C0302507: C4061114
C0874161 C0318467: C4061114
C0874161 C0676831: C2926735
C0874161 C0742906: C2926735
C0874161 C0743630: C4061114
C0874161 C0909839: C2926735
C0874161 C1112565: C2926735
C0874161 C1119918: C2926735
C0874161 C1145669: C4061114
C0874161 C1412533: C4061114
C0874161 C1413774: C2926735
C0874161 C3282879: C2926735
C0874161 C3476546: C2926735
C0874161 C3873275: C2926735
C0876173 C0206545: C0161818
C0877203 C0007462: C0041912
C0877203 C0010201: C0041912
C0877203 C0014383: C0041912
C0877203 C0025345: C0041912
C0877203 C0025594: C0041912
C0877203 C0026826: C0041912
C0877203 C0035870: C0041912
C0877203 C0040435: C0041912
C0877203 C0233315: C0041912
C0877203 C0275522: C0041912
C0877203 C0349790: C0041912
C0877203 C3843708: C0041912
C0883403 C0343662: C0017376
C0883403 C0700271: C0017376
C0887813 C0030393: C0035473
C0887813 C0037231: C0035473
C0887813 C0086776: C0035473
C0887813 C0275524: C0035473
C0887813 C0694549: C0035473
C0887813 C4085595: C0035473
C0887816 C0022827: C0206415
C0887816 C0439662: C0206415
C0887816 C3816745: C0206415
C0887892 C1264607: C0017161
C0891274 C0081714: C0025938
C0892043 C0205160: C0790233
C0893173 C1514248: C0699900
C0893173 C1523925: C0699900
C0898752 C0052198: C0052193
C0898752 C1412481: C0052193
C0898752 C3845933: C0052193
C0903042 C0008055: C1150587
C0903042 C4282114: C1150587
C0906734 C0032414: C1416702
C0906734 C1416475: C1416702
C0906734 C1518440: C1416702
C0907412 C1262313: C0276653
C0907539 C0086413: C0475463
C0907539 C0243025: C0475463
C0907539 C0243083: C0475463
C0907539 C0282682: C0475463
C0907539 C0369497: C0475463
C0907539 C1183428: C0475463
C0907539 C2945724: C0475463
C0908146 C0052193: C1428200
C0908146 C0153633: C1428200
C0908146 C0277550: C1428200
C0908146 C2316164: C1428200
C0908957 C0028612: C0042774
C0908957 C0949880: C0042774
C0908957 C1514892: C0042774
C0908957 C3698360: C0042774
C0909264 C0017278: C0010813
C0909264 C0055817: C0010813
C0909264 C0598175: C0010813
C0909839 C0003257: C0205160
C0909839 C0025874: C0205160
C0909839 C0085166: C0205160
C0909839 C0694549: C0205160
C0909839 C1260880: C0205160
C0909839 C3672014: C0205160
C0910167 C0276289: C1545588
C0910409 C4468385: C3178870
C0910999 C0019185: C1819431
C0910999 C0030499: C0439662
C0910999 C0043124: C0439662
C0910999 C0521657: C0439662
C0911308 C0009447: C4086268
C0911308 C0032302: C4086268
C0911308 C0231807: C4086268
C0911901 C0206419: C0318855
C0911901 C0267456: C0318855
C0911901 C0275524: C0318855
C0911901 C1002306: C0318855
C0911901 C1264606: C0318855
C0911901 C1290807: C0318855
C0913092 C0236493: C0039215
C0913092 C0242966: C1327441
C0913092 C3179232: C2737043
C0913199 C0008071: C0276289
C0913199 C0015927: C0276289
C0913199 C1155766: C0276289
C0913199 C2247634: C0276289
C0913199 C3642304: C0276289
C0913246 C0341950: C2905612
C0913246 C0522310: C2905612
C0913246 C1444007: C2905612
C0913336 C0008055: C1150587
C0913336 C4282114: C1150587
C0913755 C1442489: C0058218
C0913820 C2963492: C1537068
C0914049 C0076379: C0007404
C0914267 C0037900: C2717801
C0914671 C1175743: C1427711
C0914671 C1519614: C1427711
C0916035 C0010828: C0206750
C0916035 C0014894: C0206750
C0916035 C0020175: C0206750
C0916035 C0022573: C0206750
C0916035 C0028612: C0042774
C0916035 C0040517: C0206750
C0916035 C0041674: C0206750
C0916035 C0085306: C0206750
C0916035 C0151701: C0206750
C0916035 C0205395: C0206750
C0916035 C0235161: C0206750
C0916035 C0242459: C0206750
C0916035 C0318860: C0206750
C0916035 C0393639: C0206750
C0916035 C0679309: C0206750
C0916035 C0836924: C0206750
C0916035 C0949880: C0042774
C0916035 C0949920: C0206750
C0916035 C1135821: C0206750
C0916035 C1446614: C0206750
C0916035 C1514892: C0042774
C0916035 C1554184: C0206750
C0916035 C1697446: C0206750
C0916035 C1825497: C1420393
C0916035 C3494174: C0206750
C0916035 C3698360: C0042774
C0916035 C3887595: C1420393
C0916139 C0206750: C4050026
C0916194 C1262313: C0276653
C0916194 C1539096: C0907412
C0917748 C0023362: C0001339
C0917748 C0023364: C0001339
C0917748 C1096458: C0001339
C0919329 C0263940: C0033213
C0919329 C2747816: C0033213
C0919538 C0302820: C4283742
C0919538 C1260386: C4283742
C0920551 C0012656: C0035691
C0920551 C0852110: C0035691
C0920551 C0949881: C0035691
C0920704 C0006277: C0678723
C0920704 C0339941: C0678723
C0936072 C0017337: C0002403
C0936072 C0039309: C0002403
C0936072 C0042721: C0002403
C0936072 C0332149: C0002403
C0936072 C0332155: C0002403
C0936072 C0369335: C0002403
C0936072 C0597010: C0002403
C0936072 C0599561: C0002403
C0936072 C0631516: C0002403
C0936072 C4050171: C0002403
C0936087 C0010828: C0206750
C0936087 C0014894: C0206750
C0936087 C0020175: C0206750
C0936087 C0022573: C0206750
C0936087 C0040517: C0206750
C0936087 C0041674: C0206750
C0936087 C0151701: C0206750
C0936087 C0205395: C0206750
C0936087 C0235161: C0206750
C0936087 C0242459: C0206750
C0936087 C0267456: C0318855
C0936087 C0275524: C0318855
C0936087 C0318860: C0206750
C0936087 C0393639: C0206750
C0936087 C0679309: C0206750
C0936087 C0836924: C0206750
C0936087 C0877203: C0949880
C0936087 C0949920: C0206750
C0936087 C1002306: C0318855
C0936087 C1135821: C0206750
C0936087 C1290807: C0318855
C0936087 C1446614: C0206750
C0936087 C1554184: C0206750
C0936087 C1697446: C0206750
C0936087 C3494174: C0206750
C0936148 C3543842: C1334085
C0939237 C0004576: C0024312
C0939237 C0024534: C1290916
C0939237 C0032302: C0476474
C0939237 C0043050: C0476474
C0939357 C0728867: C3539957
C0947630 C0006801: C3698360
C0947630 C0010076: C3698360
C0947630 C0206277: C3698360
C0947630 C0206419: C0318855
C0947630 C0267456: C0318855
C0947630 C0275524: C0318855
C0947630 C1002306: C0318855
C0947630 C1264606: C0318855
C0947630 C1290807: C0318855
C0947961 C0002880: C0205395
C0947961 C0004030: C0205395
C0947961 C0008058: C0205395
C0947961 C0014061: C0205395
C0947961 C0019655: C0205395
C0947961 C0034088: C0205395
C0947961 C0235029: C0205395
C0947961 C0264220: C0205395
C0947961 C0264733: C0205395
C0947961 C0343537: C0205395
C0947961 C0521530: C0205395
C0947961 C1264610: C0205395
C0947961 C1290325: C0205395
C0947961 C1319200: C0205395
C0948288 C0032290: C0037383
C0948762 C0001311: C1258014
C0948762 C0001490: C1258014
C0948762 C0004626: C1258014
C0948762 C0029883: C1258014
C0948762 C0035242: C1258014
C0948762 C0206531: C1258014
C0948762 C0340044: C1258014
C0949287 C0014059: C0007684
C0949287 C0481388: C0007684
C0949307 C0009763: C0020964
C0949307 C0010331: C0020964
C0949307 C0010418: C0020964
C0949307 C0051976: C0020964
C0949307 C0206422: C0020964
C0949307 C0312634: C0020964
C0949307 C0340044: C0020964
C0949307 C0599878: C0206545
C0949307 C0683144: C0020964
C0949307 C0913092: C0175168
C0949307 C1160389: C0020964
C0949307 C1537068: C0175168
C0949307 C1698510: C0206545
C0949307 C2945724: C0020964
C0949307 C3549155: C0020964
C0949307 C3825858: C0206545
C0949334 C0007398: C0014070
C0949334 C0042767: C0014070
C0949690 C0001487: C0275524
C0949690 C0004120: C0275524
C0949690 C0027121: C0275524
C0949690 C0032556: C0275524
C0949690 C0206466: C0275524
C0949690 C0241411: C0275524
C0949690 C0319232: C0275524
C0949690 C0442886: C0275524
C0949690 C0518609: C0275524
C0949690 C0595939: C0275524
C0949690 C0678889: C0275524
C0949690 C1175743: C0275524
C0949690 C1260880: C0275524
C0949690 C1535939: C0275524
C0949690 C1545588: C0275524
C0949690 C2359834: C0275524
C0949690 C3272758: C0275524
C0949690 C3671958: C0275524
C0949690 C4061114: C0275524
C0949690 C4381196: C0275524
C0949690 C4510762: C0275524
C0949858 C0019348: C2062441
C0949858 C0032269: C2062441
C0949858 C0086384: C2062441
C0949858 C2712889: C2062441
C0949880 C0419437: C0877203
C0949892 C0003755: C0019087
C0949892 C4193472: C0019087
C0949936 C0016215: C0031886
C0949936 C0206419: C0031886
C0949936 C0340044: C0031886
C0949936 C3825858: C0031886
C0950103 C0009443: C0032310
C0950103 C0029347: C0032310
C0950103 C0043125: C0275522
C0950103 C0275524: C0032310
C0950103 C0577053: C0275522
C0950103 C0597404: C0032310
C0950103 C1510889: C0032310
C0950103 C1701940: C0032310
C0950103 C4545296: C0032310
C0950373 C0038826: C0743630
C0950373 C1262018: C0856825
C0950430 C0343662: C0017376
C0950430 C0700271: C0017376
C0950448 C0439662: C1416478
C0950448 C1257755: C1416478
C0950448 C1257756: C1416478
C0950580 C0015927: C0595939
C0950580 C0242648: C0595939
C0953943 C0042774: C0391719
C0953943 C0369332: C0391719
C0953945 C1545588: C0069906
C0960880 C0008049: C0273115
C0960880 C0085682: C0273115
C0960880 C0390423: C0001468
C0960880 C0521530: C0273115
C0960880 C0544570: C1334033
C0960880 C1739768: C0001468
C0960938 C0001468: C0960880
C0960938 C0010803: C0960880
C0960938 C0027341: C0960880
C0960938 C0041175: C0960880
C0960938 C0273115: C0960880
C0960938 C0279980: C0960880
C0960938 C1086889: C0960880
C0960938 C1265469: C0960880
C0960938 C1334033: C0960880
C0965129 C0008049: C0273115
C0965129 C0085682: C0273115
C0965129 C0521530: C0273115
C0965245 C0025920: C1453933
C0965245 C3540840: C1453933
C0965514 C0008055: C0028017
C0965514 C0008056: C0028017
C0965514 C0011315: C0028017
C0965514 C0016215: C0028017
C0965514 C0546994: C0028017
C0965514 C0745283: C0028017
C0965514 C0848543: C0028017
C0965514 C1152715: C0028017
C0965514 C1289967: C0028017
C0965514 C1299043: C0028017
C0965514 C1522002: C0028017
C0965514 C1552140: C0028017
C0965514 C3887595: C0028017
C0965514 C3887949: C0028017
C0965514 C4279968: C0028017
C0966225 C0032302: C4086268
C0966225 C0231807: C4086268
C0967223 C0042774: C3544385
C0967223 C1264606: C3544385
C0967227 C0010827: C0035142
C0967227 C0036085: C0035142
C0967227 C0392938: C0035142
C0967953 C0010813: C2936529
C0967953 C3241937: C2936529
C0968383 C0273115: C1256770
C0968383 C1414134: C1256770
C0968383 C3160858: C1256770
C0971134 C0033785: C0205082
C0971134 C1535939: C0205082
C0971134 C2747816: C0205082
C0971134 C2931822: C0205082
C0977735 C0029883: C0041834
C0977735 C0683521: C0041834
C0977735 C1698510: C0041834
C0991566 C0020498: C1428927
C0991566 C0043125: C0032414
C0991566 C0051821: C0032414
C0991566 C0054036: C1428927
C0991566 C0392938: C1428927
C0991566 C1518681: C0032414
C0991566 C3156137: C0032414
C1002306 C0001487: C0275524
C1002306 C0004120: C0275524
C1002306 C0027121: C0275524
C1002306 C0032556: C0275524
C1002306 C0206419: C0318855
C1002306 C0206466: C0275524
C1002306 C0241411: C0275524
C1002306 C0267456: C0318855
C1002306 C0319232: C0275524
C1002306 C0442886: C0275524
C1002306 C0518609: C0275524
C1002306 C0595939: C0275524
C1002306 C0678889: C0275524
C1002306 C1175743: C0275524
C1002306 C1260880: C0275524
C1002306 C1264606: C0318855
C1002306 C1290807: C0318855
C1002306 C1535939: C0275524
C1002306 C1545588: C0275524
C1002306 C2359834: C0275524
C1002306 C3272758: C0275524
C1002306 C3671958: C0275524
C1002306 C4061114: C0275524
C1002306 C4381196: C0275524
C1002306 C4510762: C0275524
C1009656 C0206750: C1373218
C1035882 C1701790: C0026912
C1071061 C0014009: C0694549
C1071061 C0019079: C0694549
C1071061 C0030393: C0035473
C1071061 C0035236: C0694549
C1071061 C0037231: C0035473
C1071061 C0086776: C0035473
C1071061 C0275524: C0694549 C0035473
C1071061 C0729531: C0694549
C1071061 C1301752: C0694549
C1071061 C1535939: C0694549
C1071061 C1641393: C0694549
C1071061 C1646817: C0694549
C1071061 C1719672: C0694549
C1071061 C3812881: C0694549
C1071061 C4085595: C0035473
C1096024 C0277786: C0039591
C1096928 C0043125: C0275522
C1096928 C0577053: C0275522
C1097299 C0017279: C0022230
C1097299 C2709199: C0022230
C1100533 C3694279: C0005516
C1112174 C0007398: C0014070
C1112174 C0010590: C0003342
C1112174 C0014661: C0003342
C1112174 C0042767: C0014070
C1112174 C0205160: C0003342
C1112174 C0549493: C0003342
C1112174 C1883559: C0003342
C1112174 C3812881: C0003342
C1120099 C1414609: C1267822
C1134610 C1318973: C0029347
C1135821 C0439662: C0263940
C1136182 C4279131: C0035685
C1136312 C0032290: C0037383
C1136376 C3280586: C0019100
C1136376 C3899656: C0019100
C1138226 C0004030: C0442886
C1138226 C0032310: C0442886
C1138226 C0264515: C0442886
C1138226 C0267456: C0442886
C1139730 C0558187: C0277527
C1139730 C3534575: C0277527
C1140607 C0023240: C0221423
C1140607 C0275524: C0221423
C1140607 C0347950: C0221423
C1140607 C1542834: C0221423
C1140607 C3714541: C0221423
C1141628 C0004134: C3539881
C1141628 C0007292: C3539881
C1141628 C0009443: C3539881
C1141628 C0017161: C3539881
C1141628 C0019629: C3539881
C1141628 C0020962: C3539881
C1141628 C0023402: C3539881
C1141628 C0032486: C3539881
C1141628 C0042542: C3539881
C1141628 C0042774: C3539881
C1141628 C0054874: C3539881
C1141628 C0085306: C3539881
C1141628 C0085828: C3539881
C1141628 C0086574: C3539881
C1141628 C0206071: C3539881
C1141628 C0206545: C3539881
C1141628 C0231337: C3539881
C1141628 C0287990: C3539881
C1141628 C0325051: C3539881
C1141628 C0348321: C3539881
C1141628 C0392674: C3539881
C1141628 C1151115: C3539881
C1141628 C1155080: C3539881
C1141628 C1156810: C3539881
C1141628 C1334081: C3539881
C1141628 C1335872: C3539881
C1141628 C1413371: C3539881
C1141628 C1414134: C3539881
C1141628 C1414609: C3539881
C1141628 C1417190: C3539881
C1141628 C1510818: C3539881
C1141628 C1514892: C3539881
C1141628 C1515126: C3539881
C1141628 C1523993: C3539881
C1141628 C1545588: C3539881
C1141628 C1819444: C3539881
C1141628 C2247737: C3540595
C1141628 C3271756: C3539881
C1141628 C3272629: C3539881
C1141628 C3687252: C3539881
C1141628 C3812881: C3539881
C1141628 C3845593: C3539881
C1141628 C3897262: C3539881
C1142578 C0683521: C0014013
C1142652 C0040682: C0249187
C1142652 C0332149: C1264606
C1142652 C0747845: C1264606
C1142652 C1420838: C1332386
C1142652 C1424776: C0249187
C1142985 C0041119: C3542421
C1142985 C3539881: C3542421
C1143167 C0913092: C0019168
C1146629 C0005867: C0028326
C1146629 C0033618: C0028326
C1146629 C0043125: C0028326
C1146629 C0595938: C0028326
C1146629 C0683201: C0028326
C1146629 C1155328: C0028326
C1146629 C1292769: C0028326
C1146629 C1511002: C0028326
C1146629 C1545588: C0028326
C1146629 C1819430: C0028326
C1146629 C2611812: C0028326
C1146629 C3159140: C0028326
C1146629 C3271891: C0028326
C1148851 C0058980: C0872251
C1148851 C0068788: C0872251
C1148851 C1436435: C0872251
C1148851 C1519614: C0872251
C1149306 C0184511: C0282682
C1149306 C0439662: C0282682
C1149306 C0599561: C0282682
C1149306 C0599739: C0282682
C1149306 C1749467: C0282682
C1149372 C1259877: C0384768
C1149372 C1309025: C0384768
C1149372 C1310468: C0384768
C1152412 C0015347: C1853685
C1152412 C0874161: C1853685
C1154187 C0003130: C1514892
C1154187 C0020967: C1514892
C1156309 C0014429: C4281807
C1156309 C0162633: C4281807
C1156309 C0282581: C4281807
C1156309 C0301714: C4281807
C1156309 C1175743: C4281807
C1156309 C1419032: C4281807
C1167159 C0007267: C0073591
C1167159 C1415634: C0073591
C1167159 C1520150: C0073591
C1167159 C2350350: C0073591
C1167159 C3178870: C0073591
C1167159 C3670500: C0073591
C1167179 C0017366: C3470496
C1167782 C3694279: C3714738
C1167909 C0025011: C0242770
C1167909 C1862763: C0242770
C1168369 C0010813: C1535939
C1168369 C0015970: C1535939
C1168369 C0276653: C1535939
C1168369 C0376525: C1535939
C1168369 C0549493: C1535939
C1168369 C1262313: C1535939
C1173934 C0333843: C0919481
C1173934 C1421406: C0919481
C1174094 C0206545: C0006271
C1174094 C0343537: C0006271
C1174094 C0449437: C0006271
C1174094 C1145669: C0006271
C1174094 C1442786: C0006271
C1174094 C1641393: C0006271
C1174094 C3687252: C0006271
C1174094 C3826426: C0006271
C1174318 C0004475: C1864770
C1174318 C0021743: C1864770
C1174318 C0068788: C1864770
C1174318 C0700271: C1864770
C1174318 C1150587: C1864770
C1174318 C1155328: C1864770
C1174318 C1335962: C1864770
C1174318 C1424724: C1864770
C1174318 C3271886: C1864770
C1175653 C0042720: C0146894
C1175743 C0376300: C0011315
C1176244 C0042774: C0038826
C1176244 C0264515: C0038826
C1176244 C0275524: C0038826
C1176244 C1040967: C0038826
C1176244 C2963492: C1537068
C1176244 C4289767: C0038826
C1176468 C0037199: C0275556
C1179435 C1136161: C0035342
C1248419 C0032972: C0009443
C1248419 C0035455: C0009443
C1248419 C0042774: C0009443
C1248419 C0436345: C0009443
C1248419 C0553757: C0009443
C1248419 C0742857: C0009443
C1248419 C0747845: C0009443
C1248419 C1260880: C0009443
C1248419 C1709854: C0009443
C1254373 C0558187: C0277527
C1254373 C3534575: C0277527
C1256770 C0008049: C0273115
C1256770 C0035304: C0302158
C1256770 C0080194: C0302158
C1256770 C0085682: C0273115
C1256770 C0521530: C0273115
C1257858 C0017376: C0062154
C1257858 C0346973: C1883559
C1257858 C1883633: C0062154
C1257858 C1883644: C0062154
C1258014 C0031350: C0035242
C1258014 C1442786: C0001490
C1258538 C0008049: C0273115
C1258538 C0085682: C0273115
C1258538 C0521530: C0273115
C1259712 C0085166: C3812881
C1259712 C0278506: C3812881
C1259712 C0728990: C3812881
C1259712 C1279481: C3812881
C1260298 C0016627: C0080194
C1260880 C0024348: C1545588
C1260880 C0276289: C1545588
C1260922 C0007462: C0041912
C1260922 C0010201: C0041912
C1260922 C0014383: C0041912
C1260922 C0025345: C0041912
C1260922 C0025594: C0041912
C1260922 C0026826: C0041912
C1260922 C0035870: C0041912
C1260922 C0040435: C0041912
C1260922 C0233315: C0041912
C1260922 C0275522: C0041912
C1260922 C0349790: C0041912
C1260922 C1457868: C0041912
C1260922 C3843708: C0041912
C1261381 C0007398: C0014070
C1261381 C0008049: C0273115
C1261381 C0042767: C0014070
C1261381 C0085682: C0273115
C1261381 C0521530: C0273115
C1262234 C0694549: C0349410
C1262313 C0003257: C0205160
C1262313 C0025874: C0205160
C1262313 C0085166: C0205160
C1262313 C0264221: C1290325
C1262313 C0318467: C1290325
C1262313 C0694549: C0205160
C1262313 C1260880: C0205160
C1262313 C3672014: C0205160
C1264606 C0010418: C0332149
C1264606 C0018273: C0332149
C1264606 C0020305: C0747845
C1264606 C0035304: C0332149
C1264606 C0235840: C0332149
C1264606 C0270612: C0332149
C1264606 C0276156: C0332149
C1264606 C0877564: C0332149
C1264606 C3495919: C0747845
C1264606 C4061114: C0332149
C1264607 C0006271: C0035870
C1264607 C0085305: C0206421
C1264607 C0275524: C0206466
C1264607 C0276340: C0035870
C1264607 C0276480: C0206466
C1264607 C0318855: C0206421
C1264607 C0598744: C0035870
C1264607 C0949880: C0206421
C1264607 C1373218: C0206466
C1264607 C2880123: C0206466
C1265824 C0019381: C0149725
C1265824 C0025345: C0149725
C1265824 C0030393: C0149725
C1265824 C0206558: C0149725
C1265824 C1516559: C0149725
C1265994 C0002938: C1420636
C1265994 C1335177: C1420636
C1265994 C1512554: C1420636
C1265994 C1880101: C1420636
C1267822 C0028326: C1414609
C1267822 C0042721: C1414609
C1267822 C0152069: C1414609
C1267822 C0333565: C1414609
C1267822 C0346973: C1414609
C1267822 C0439662: C1414609
C1267822 C0678209: C1414609
C1267822 C0678723: C1414609
C1267822 C0887927: C1414609
C1267822 C1421318: C1414609
C1267822 C1567665: C1414609
C1267822 C2699153: C1414609
C1271897 C0015944: C0085166
C1272318 C0001487: C0275524
C1272318 C0004120: C0275524
C1272318 C0009443: C3874414
C1272318 C0027121: C0275524
C1272318 C0032300: C3874414
C1272318 C0032556: C0275524
C1272318 C0035235: C3874414
C1272318 C0206466: C0275524
C1272318 C0221423: C3874414
C1272318 C0231528: C3874414
C1272318 C0241411: C0275524
C1272318 C0264408: C3874414
C1272318 C0319232: C0275524
C1272318 C0442886: C0275524
C1272318 C0518609: C0275524
C1272318 C0595939: C0275524
C1272318 C0597404: C3874414
C1272318 C0678889: C0275524
C1272318 C1175743: C0275524
C1272318 C1260880: C0275524
C1272318 C1504431: C3874414
C1272318 C1535939: C0275524
C1272318 C1545588: C0275524
C1272318 C2359834: C0275524
C1272318 C3272758: C0275524
C1272318 C3671958: C0275524
C1272318 C4061114: C0275524
C1272318 C4381196: C0275524
C1272318 C4510762: C0275524
C1275602 C0346040: C3179010
C1276043 C0679838: C0024291
C1276043 C2985294: C0024291
C1277266 C0037383: C2076600
C1277266 C0231224: C2076600
C1277266 C0344339: C2076600
C1277266 C3846671: C2076600
C1290325 C1698510: C0318467
C1290816 C0205395: C0242994
C1290816 C1408258: C0242994
C1290816 C3540840: C0242994
C1290882 C0003130: C0683521
C1290882 C0010356: C0683521
C1292960 C0026635: C0242781
C1294356 C0001311: C1258014 C1520005
C1294356 C0001490: C1258014
C1294356 C0004626: C1258014
C1294356 C0026780: C1520005
C1294356 C0029883: C1258014
C1294356 C0032300: C1520005
C1294356 C0035242: C1258014
C1294356 C0206531: C1258014
C1294356 C0267446: C1520005
C1294356 C0340044: C1258014
C1294356 C0376536: C1520005
C1294356 C3843708: C1520005
C1295114 C0687720: C0032002
C1298805 C0206419: C0318855
C1298805 C0267456: C0318855
C1298805 C0275524: C0318855
C1298805 C1002306: C0318855
C1298805 C1264606: C0318855
C1298805 C1290807: C0318855
C1306856 C0004030: C0442886
C1306856 C0032310: C0442886
C1306856 C0264515: C0442886
C1306856 C0267456: C0442886
C1310463 C0064779: C0305052
C1310463 C0068788: C0305052
C1310463 C0071795: C0305052
C1310463 C1334078: C0305052
C1310463 C1417510: C0305052
C1310463 C2755743: C0305052
C1310468 C1175743: C1522712
C1310468 C1266119: C1522712
C1312096 C1397307: C3887486
C1312737 C0231176: C1719672
C1312737 C0614427: C0600493
C1313794 C0243052: C1310468
C1313794 C1265469: C1310468
C1313794 C1436435: C1310468
C1313794 C1522712: C1310468
C1313794 C1948023: C1310468
C1314889 C0678836: C0043124
C1314889 C3539881: C0043124
C1318786 C0085305: C0017162
C1318786 C0152517: C0017162
C1318786 C0428692: C0017162
C1318793 C0340044: C2585744
C1318973 C0004134: C3539881
C1318973 C0007292: C3539881
C1318973 C0009443: C3539881
C1318973 C0017161: C3539881
C1318973 C0019629: C3539881
C1318973 C0020962: C3539881
C1318973 C0023402: C3539881
C1318973 C0032486: C3539881
C1318973 C0042542: C3539881
C1318973 C0042774: C3539881
C1318973 C0054874: C3539881
C1318973 C0085306: C3539881
C1318973 C0085828: C3539881
C1318973 C0086574: C3539881
C1318973 C0206071: C3539881
C1318973 C0206545: C3539881
C1318973 C0231337: C3539881
C1318973 C0287990: C3539881
C1318973 C0325051: C3539881
C1318973 C0348321: C3539881
C1318973 C0392674: C3539881
C1318973 C1151115: C3539881
C1318973 C1155080: C3539881
C1318973 C1156810: C3539881
C1318973 C1334081: C3539881
C1318973 C1335872: C3539881
C1318973 C1413371: C3539881
C1318973 C1414134: C3539881
C1318973 C1414609: C3539881
C1318973 C1417190: C3539881
C1318973 C1510818: C3539881
C1318973 C1514892: C3539881
C1318973 C1515126: C3539881
C1318973 C1523993: C3539881
C1318973 C1545588: C3539881
C1318973 C1819444: C3539881
C1318973 C3271756: C3539881
C1318973 C3272629: C3539881
C1318973 C3687252: C3539881
C1318973 C3812881: C3539881
C1318973 C3845593: C3539881
C1318973 C3897262: C3539881
C1319861 C0006277: C0001490
C1319861 C0743841: C0001490
C1319861 C1442786: C0001490
C1320226 C0010828: C0206750
C1320226 C0014894: C0206750
C1320226 C0020175: C0206750
C1320226 C0022573: C0206750
C1320226 C0040517: C0206750
C1320226 C0041674: C0206750
C1320226 C0085306: C0206750
C1320226 C0151701: C0206750
C1320226 C0205395: C0206750
C1320226 C0235161: C0206750
C1320226 C0242459: C0206750
C1320226 C0318860: C0206750
C1320226 C0393639: C0206750
C1320226 C0679309: C0206750
C1320226 C0700271: C0042214
C1320226 C0836924: C0206750
C1320226 C0949920: C0206750
C1320226 C1135821: C0206750
C1320226 C1267822: C0042214
C1320226 C1446614: C0206750
C1320226 C1554184: C0206750
C1320226 C1697446: C0206750
C1320226 C3494174: C0206750
C1320323 C0206076: C0010414
C1321596 C1335590: C2936239
C1321596 C1414406: C2936239
C1321596 C1424447: C2936239
C1321596 C1424450: C2936239
C1321596 C1425353: C2936239
C1321596 C1427460: C2936239
C1321596 C1823437: C2936239
C1321596 C1824903: C2936239
C1328202 C0003130: C0683521
C1328202 C0010356: C0683521
C1328202 C0456981: C0042542
C1328887 C1290816: C0019842
C1328924 C0265220: C0019159
C1328949 C0010827: C0035142
C1328949 C0036085: C0035142
C1328949 C0392938: C0035142
C1332386 C1519613: C1420838
C1332700 C0004576: C0024312
C1332700 C1856053: C0003723
C1332707 C0595939: C0276500
C1332732 C1335590: C2936239
C1332732 C1414406: C2936239
C1332732 C1424447: C2936239
C1332732 C1424450: C2936239
C1332732 C1425353: C2936239
C1332732 C1427460: C2936239
C1332732 C1823437: C2936239
C1332732 C1824903: C2936239
C1332822 C0009940: C0016627
C1332822 C0022882: C0016627
C1332822 C0028326: C0016627
C1332822 C0030568: C0016627
C1332822 C0162633: C0016627
C1333572 C1564904: C3816283
C1333572 C1701940: C0332509
C1333677 C0318793: C0033770
C1333682 C0205082: C1335240
C1333682 C0243052: C1310468
C1333682 C1265469: C1310468
C1333682 C1436435: C1310468
C1333682 C1522712: C1310468
C1333682 C1948023: C1310468
C1334033 C0001468: C0960880
C1334033 C0010803: C0960880
C1334033 C0027341: C0960880
C1334033 C0041175: C0960880
C1334033 C0273115: C0960880
C1334033 C0279980: C0960880
C1334033 C1086889: C0960880
C1334033 C1265469: C0960880
C1334078 C0008071: C0276289
C1334078 C0010827: C0035142
C1334078 C0015927: C0276289
C1334078 C0025938: C1415898
C1334078 C0032486: C1415898
C1334078 C0036085: C0035142
C1334078 C0042767: C1415898
C1334078 C0058643: C1415898
C1334078 C0064113: C0035736
C1334078 C0068788: C1415898
C1334078 C0392938: C0035142
C1334078 C0597354: C0035736
C1334078 C0699900: C1415898
C1334078 C1155766: C0276289
C1334078 C1334139: C1415898
C1334078 C1419818: C0035736
C1334078 C1622501: C1415898
C1334078 C1660749: C0021745
C1334078 C2247634: C0276289
C1334078 C3642304: C0276289
C1334078 C3825288: C1415898
C1334085 C1258192: C3543842
C1334085 C1328504: C3543842
C1334103 C0392349: C3495919
C1334103 C3714738: C3495919
C1334126 C0008049: C0273115
C1334126 C0085682: C0273115
C1334126 C0521530: C0273115
C1334134 C0021743: C1539703
C1334134 C0065827: C1539703
C1334134 C0729531: C1539703
C1334134 C0877203: C1539703
C1334140 C0026456: C1422064
C1334140 C0032962: C1422064
C1334140 C0063034: C1422064
C1334140 C0072393: C1422064
C1334140 C0444746: C1422064
C1334140 C0598447: C1422064
C1334140 C1156309: C1422064
C1334140 C1419032: C1422064
C1334140 C1538915: C1422064
C1334140 C2830073: C1422064
C1334140 C3714634: C1422064
C1334294 C0010192: C0054201
C1334294 C1422064: C0054201
C1334324 C1150587: C0903042
C1334435 C0305052: C1414339
C1334435 C4328725: C1414339
C1334535 C0020964: C0298973
C1334877 C0153252: C0266313
C1334888 C1332421: C1335872
C1334888 C1538586: C1335872
C1334894 C0017255: C0065827
C1334894 C0086344: C0065827
C1334894 C0282682: C0065827
C1334894 C0295022: C0065827
C1334894 C0333565: C0065827
C1334894 C0378310: C0065827
C1334894 C0872251: C0065827
C1334894 C1367485: C0065827
C1334894 C1416475: C0065827
C1334894 C1422629: C0065827
C1334894 C1514216: C0065827
C1334894 C1539598: C0065827
C1334894 C1545588: C0065827
C1334894 C3694279: C0065827
C1335199 C2610186: C1301363
C1335216 C1423011: C0529863
C1335240 C0033785: C0205082
C1335240 C1535939: C0205082
C1335240 C2747816: C0205082
C1335240 C2931822: C0205082
C1335533 C0024348: C1545588
C1335533 C0276289: C1545588
C1335616 C1414691: C0104230
C1335616 C1415250: C0104230
C1335841 C0064779: C0305052
C1335841 C0068788: C0305052
C1335841 C0071795: C0305052
C1335841 C1334078: C0305052
C1335841 C1417510: C0305052
C1335841 C2755743: C0305052
C1335872 C4320917: C1538586
C1336690 C2963492: C1537068
C1336763 C0205395: C0061751
C1336763 C0230664: C0061751
C1336763 C0273115: C0061751
C1336763 C0282629: C0061751
C1336763 C0544570: C0061751
C1336763 C1537068: C0061751
C1336763 C1710602: C0061751
C1336763 C1722427: C0061751
C1336763 C2611127: C0061751
C1336763 C2717975: C0061751
C1336763 C3543842: C0061751
C1366557 C0007226: C1413931
C1366557 C0273115: C1413931
C1366565 C0038826: C0743630
C1367578 C0342257: C1336641
C1367578 C0679254: C1336641
C1367710 C0008049: C0273115
C1367710 C0085682: C0273115
C1367710 C0521530: C0273115
C1373218 C0010828: C0206750
C1373218 C0014894: C0206750
C1373218 C0020175: C0206750
C1373218 C0022573: C0206750
C1373218 C0040517: C0206750
C1373218 C0041674: C0206750
C1373218 C0085306: C0206750
C1373218 C0151701: C0206750
C1373218 C0205395: C0206750
C1373218 C0235161: C0206750
C1373218 C0242459: C0206750
C1373218 C0318860: C0206750
C1373218 C0393639: C0206750
C1373218 C0679309: C0206750
C1373218 C0836924: C0206750
C1373218 C0949920: C0206750
C1373218 C1135821: C0206750
C1373218 C1446614: C0206750
C1373218 C1697446: C0206750
C1373218 C3494174: C0206750
C1412002 C0003130: C0683521
C1412002 C0010356: C0683521
C1412113 C0001468: C0960880
C1412113 C0010803: C0960880
C1412113 C0013364: C0162337
C1412113 C0027341: C0960880
C1412113 C0041175: C0960880
C1412113 C0273115: C0960880
C1412113 C0279980: C0960880
C1412113 C1086889: C0960880
C1412113 C1265469: C0960880
C1412113 C1334033: C0960880
C1412149 C1157569: C1414338
C1412168 C0042542: C0028612
C1412168 C0206415: C0028612
C1412168 C0682323: C0028612
C1412168 C1412463: C0028612
C1412168 C4296535: C0028612
C1412206 C4279131: C0035685
C1412215 C0004475: C1864770
C1412215 C0068788: C1864770
C1412215 C0700271: C1864770
C1412215 C1150587: C1864770
C1412215 C1155328: C1864770
C1412215 C1174318: C1864770
C1412215 C1335081: C4277577
C1412215 C1335962: C1864770
C1412215 C1424724: C1864770
C1412215 C1428476: C4277577
C1412215 C1538116: C4277577
C1412215 C3271886: C1864770
C1412294 C1706062: C0030123
C1412316 C0064113: C0035736
C1412316 C0597354: C0035736
C1412316 C1419818: C0035736
C1412319 C0010813: C0004475 C0045143
C1412319 C0020687: C0004475
C1412319 C1159825: C0004475
C1412463 C0010418: C0332149
C1412463 C0018273: C0332149
C1412463 C0035304: C0332149
C1412463 C0042542: C0028612
C1412463 C0206415: C0028612
C1412463 C0235840: C0332149
C1412463 C0270612: C0332149
C1412463 C0276156: C0332149
C1412463 C0682323: C0028612
C1412463 C0877564: C0332149
C1412463 C0949880: C0042774
C1412463 C1514892: C0042774
C1412463 C3698360: C0042774
C1412463 C4061114: C0332149
C1412463 C4296535: C0028612
C1412507 C0221224: C1412511
C1412507 C3840880: C1412511
C1412510 C0221224: C1412511
C1412510 C3840880: C1412511
C1412511 C0700148: C3840880
C1412547 C0003257: C0205160
C1412547 C0025874: C0205160
C1412547 C0085166: C0205160
C1412547 C0694549: C0205160
C1412547 C1260880: C0205160
C1412547 C3672014: C0205160
C1412616 C0422837: C3811132
C1412616 C3874414: C0035228
C1412633 C0008058: C0021743
C1412633 C0020498: C3853962
C1412633 C0025831: C0021743
C1412633 C0035369: C0021743
C1412633 C0086574: C0021743
C1412633 C0393483: C3853962
C1412709 C0032414: C0005149
C1412709 C0332149: C0005149
C1412731 C2963492: C1537068
C1412785 C0042720: C0146894
C1412828 C0025007: C1418795
C1412831 C0020964: C0083136
C1412831 C0332155: C0083136
C1412835 C0005956: C0599220
C1412835 C0013570: C0599220
C1412835 C0282587: C0599220
C1412835 C0312737: C0599220
C1412835 C0387687: C0599220
C1412835 C1545588: C0599220
C1412835 C2945724: C0599220
C1412851 C0266313: C1334877
C1412851 C1155494: C1334877
C1412880 C0009443: C0037361
C1412880 C0948780: C0037361
C1412922 C0076727: C0022478
C1412933 C0004626: C0065661
C1412933 C0020964: C0065661
C1412933 C0072600: C0065661
C1412933 C0085436: C0065661
C1412933 C0178324: C0065661
C1412933 C0282687: C0065661
C1412933 C0301852: C0065661
C1412933 C0854327: C0065661
C1413086 C0004134: C3539881
C1413086 C0007292: C3539881
C1413086 C0009443: C3539881
C1413086 C0017161: C3539881
C1413086 C0019629: C3539881
C1413086 C0020962: C3539881
C1413086 C0023402: C3539881
C1413086 C0032486: C3539881
C1413086 C0042542: C3539881
C1413086 C0042774: C3539881
C1413086 C0054874: C3539881
C1413086 C0085306: C3539881
C1413086 C0085828: C3539881
C1413086 C0086574: C3539881
C1413086 C0206071: C3539881
C1413086 C0206545: C3539881
C1413086 C0231337: C3539881
C1413086 C0287990: C3539881
C1413086 C0325051: C3539881
C1413086 C0348321: C3539881
C1413086 C0392674: C3539881
C1413086 C1151115: C3539881
C1413086 C1155080: C3539881
C1413086 C1156810: C3539881
C1413086 C1334081: C3539881
C1413086 C1334139: C1518440
C1413086 C1335872: C3539881
C1413086 C1413371: C3539881
C1413086 C1414134: C3539881
C1413086 C1414609: C3539881
C1413086 C1417190: C3539881
C1413086 C1510818: C3539881
C1413086 C1514892: C3539881
C1413086 C1515126: C3539881
C1413086 C1523993: C3539881
C1413086 C1545588: C3539881
C1413086 C1819444: C3539881
C1413086 C3271756: C3539881
C1413086 C3272629: C3539881
C1413086 C3687252: C3539881
C1413086 C3812881: C3539881
C1413086 C3845593: C3539881
C1413086 C3897262: C3539881
C1413106 C0007428: C0670896
C1413106 C0010590: C0670896
C1413106 C0524914: C0670896
C1413106 C3809671: C0670896
C1413188 C0035304: C0302158
C1413188 C0080194: C0302158
C1413188 C1262313: C0276653
C1413191 C0016627: C1332822
C1413191 C1864676: C1332822
C1413210 C0004134: C3539881
C1413210 C0007292: C3539881
C1413210 C0009443: C3539881
C1413210 C0017161: C3539881
C1413210 C0019629: C3539881
C1413210 C0020962: C3539881
C1413210 C0023402: C3539881
C1413210 C0032486: C3539881
C1413210 C0042542: C3539881
C1413210 C0042774: C3539881
C1413210 C0054874: C3539881
C1413210 C0085306: C3539881
C1413210 C0085828: C3539881
C1413210 C0086574: C3539881
C1413210 C0206071: C3539881
C1413210 C0206545: C3539881
C1413210 C0231337: C3539881
C1413210 C0287990: C3539881
C1413210 C0325051: C3539881
C1413210 C0348321: C3539881
C1413210 C0392674: C3539881
C1413210 C1151115: C3539881
C1413210 C1155080: C3539881
C1413210 C1156810: C3539881
C1413210 C1334081: C3539881
C1413210 C1335872: C3539881
C1413210 C1413371: C3539881
C1413210 C1414134: C3539881
C1413210 C1414609: C3539881
C1413210 C1417190: C3539881
C1413210 C1510818: C3539881
C1413210 C1514892: C3539881
C1413210 C1515126: C3539881
C1413210 C1523993: C3539881
C1413210 C1819444: C3539881
C1413210 C3271756: C3539881
C1413210 C3272629: C3539881
C1413210 C3687252: C3539881
C1413210 C3812881: C3539881
C1413210 C3845593: C3539881
C1413210 C3897262: C3539881
C1413306 C0743630: C1414672
C1413371 C2963492: C1537068
C1413380 C0054201: C1334294
C1413544 C0009443: C0037361
C1413544 C0948780: C0037361
C1413561 C0149881: C0008151
C1413603 C0042542: C0013982
C1413603 C0392769: C0013982
C1413603 C1516311: C0013982
C1413603 C2610960: C0013982
C1413844 C0014009: C0694549
C1413844 C0019079: C0694549
C1413844 C0035236: C0694549
C1413844 C0035473: C0694549
C1413844 C0275524: C0694549
C1413844 C0729531: C0694549
C1413844 C1301752: C0694549
C1413844 C1535939: C0694549
C1413844 C1641393: C0694549
C1413844 C1646817: C0694549
C1413844 C1719672: C0694549
C1413844 C3812881: C0694549
C1413931 C0008049: C0273115
C1413931 C0085682: C0273115
C1413931 C0521530: C0273115
C1413957 C0010813: C1453853
C1413957 C1415912: C1453853
C1413957 C1537992: C0733521
C1413961 C0015347: C1853685
C1413961 C0874161: C1853685
C1413962 C0020964: C1512827
C1413963 C1415912: C1334139
C1413966 C0064113: C0035736
C1413966 C0597354: C0035736
C1413966 C1419818: C0035736
C1413978 C0596873: C0301875
C1414131 C0004422: C2728259
C1414131 C0006625: C2728259
C1414131 C0012306: C2728259
C1414131 C0013720: C2728259
C1414131 C0018078: C2728259
C1414131 C0018273: C2728259
C1414131 C0029347: C2728259
C1414131 C0030524: C2728259
C1414131 C0039131: C2728259
C1414131 C0085110: C2728259
C1414131 C0085696: C2728259
C1414131 C0205082: C2728259
C1414131 C0206422: C2728259
C1414131 C0206573: C2728259
C1414131 C0242510: C2728259
C1414131 C0262975: C0237849
C1414131 C0277786: C2728259
C1414131 C0318855: C2728259
C1414131 C0402883: C2728259
C1414131 C0597404: C2728259
C1414131 C0681850: C2728259
C1414131 C0684256: C2728259
C1414131 C0935542: C2728259
C1414131 C0935577: C2728259
C1414131 C0949366: C2728259
C1414131 C1135191: C2728259
C1414131 C1319927: C2728259
C1414131 C1428927: C2728259
C1414131 C1456447: C2728259
C1414131 C1546929: C2728259
C1414131 C1706077: C2728259
C1414131 C3696958: C2728259
C1414141 C0010813: C3694279
C1414141 C0027984: C3694279
C1414141 C0426576: C3694279
C1414141 C0683323: C3694279
C1414141 C1286384: C3694279
C1414141 C1520005: C3694279
C1414141 C2963492: C1537068
C1414184 C0008055: C1150587
C1414184 C4282114: C1150587
C1414244 C0010828: C0206750
C1414244 C0014894: C0206750
C1414244 C0020175: C0206750
C1414244 C0022573: C0206750
C1414244 C0040517: C0206750
C1414244 C0041674: C0206750
C1414244 C0085306: C0206750
C1414244 C0151701: C0206750
C1414244 C0205395: C0206750
C1414244 C0235161: C0206750
C1414244 C0242459: C0206750
C1414244 C0318860: C0206750
C1414244 C0393639: C0206750
C1414244 C0679309: C0206750
C1414244 C0836924: C0206750
C1414244 C0949920: C0206750
C1414244 C1135821: C0206750
C1414244 C1446614: C0206750
C1414244 C1554184: C0206750
C1414244 C1697446: C0206750
C1414244 C3494174: C0206750
C1414253 C0005778: C0003130
C1414253 C0008049: C0273115
C1414253 C0032302: C0003130
C1414253 C0085682: C0273115
C1414253 C0155765: C0003130
C1414253 C0205395: C0003130
C1414253 C0521530: C0273115
C1414253 C0586553: C0003130
C1414253 C1160692: C0037906
C1414253 C3850148: C0003130
C1414314 C0006277: C0678723
C1414314 C0339941: C0678723
C1414333 C0041415: C0301871
C1414333 C0054036: C0301871
C1414333 C2678526: C0301871
C1414339 C0064779: C0305052
C1414339 C0068788: C0305052
C1414339 C0071795: C0305052
C1414339 C1334078: C0305052
C1414339 C1417510: C0305052
C1414339 C2755743: C0305052
C1414356 C1413957: C1539986
C1414356 C1453853: C1539986
C1414407 C0751455: C3710730
C1414407 C1155874: C3710730
C1414497 C0025323: C0404556
C1414554 C3280586: C0085436
C1414607 C0003017: C0225698
C1414609 C0005867: C0028326
C1414609 C0006277: C0678723
C1414609 C0021055: C0678209
C1414609 C0030499: C0439662
C1414609 C0033618: C0028326
C1414609 C0043124: C0439662
C1414609 C0043125: C0028326
C1414609 C0339941: C0678723
C1414609 C0521657: C0439662
C1414609 C0595938: C0028326
C1414609 C0683201: C0028326
C1414609 C1155328: C0028326
C1414609 C1292769: C0028326
C1414609 C1511002: C0028326
C1414609 C1512692: C0042721
C1414609 C1545588: C0028326
C1414609 C1819430: C0028326
C1414609 C2611812: C0028326
C1414609 C3159140: C0028326
C1414609 C3271891: C0028326
C1414609 C4084937: C0678209
C1414627 C1419349: C0663914
C1414627 C1510506: C0663914
C1414672 C0038826: C0743630
C1414691 C0066350: C1701032
C1414691 C0276500: C0002723
C1414691 C0333827: C1701032
C1414691 C1335590: C2936239
C1414691 C1414406: C2936239
C1414691 C1424447: C2936239
C1414691 C1424450: C2936239
C1414691 C1425353: C2936239
C1414691 C1427460: C2936239
C1414691 C1823437: C2936239
C1414691 C1824903: C2936239
C1414819 C0020964: C0605290
C1415002 C0149881: C0008151
C1415004 C0010813: C2936529
C1415004 C3241937: C2936529
C1415134 C0028612: C0042774
C1415134 C0030499: C0439662
C1415134 C0043124: C0439662
C1415134 C0085305: C1721019
C1415134 C0521657: C0439662
C1415134 C0949880: C0042774
C1415134 C1417861: C4048280
C1415134 C1514892: C0042774
C1415134 C3698360: C0042774
C1415151 C2963492: C1537068
C1415181 C0040150: C0348024
C1415188 C0033785: C0205082
C1415188 C1535939: C0205082
C1415188 C2747816: C0205082
C1415188 C2931822: C0205082
C1415189 C0206750: C0282632
C1415205 C0086413: C0475463
C1415205 C0243025: C0475463
C1415205 C0243083: C0475463
C1415205 C0282682: C0475463
C1415205 C0369497: C0475463
C1415205 C1183428: C0475463
C1415205 C2945724: C0475463
C1415250 C1414691: C0104230
C1415284 C0004614: C0035235
C1415284 C0038826: C0035235
C1415284 C0439662: C0035235
C1415284 C0585105: C0035235
C1415284 C1160716: C0035235
C1415284 C3826770: C0035235
C1415321 C0003257: C0205160
C1415321 C0025874: C0205160
C1415321 C0085166: C0205160
C1415321 C0694549: C0205160
C1415321 C1260880: C0205160
C1415321 C3672014: C0205160
C1415347 C0040210: C3536832
C1415347 C2348484: C3536832
C1415347 C2926735: C3536832
C1415347 C3714584: C3536832
C1415375 C0028612: C0042774
C1415375 C0949880: C0042774
C1415375 C1514892: C0042774
C1415375 C3698360: C0042774
C1415634 C0032414: C0036681
C1415707 C0002331: C2346927
C1415707 C0333865: C2346927
C1415714 C0004422: C2728259
C1415714 C0006625: C2728259
C1415714 C0012306: C2728259
C1415714 C0013720: C2728259
C1415714 C0018078: C2728259
C1415714 C0018273: C2728259
C1415714 C0029347: C2728259
C1415714 C0030524: C2728259
C1415714 C0039131: C2728259
C1415714 C0085696: C2728259
C1415714 C0206422: C2728259
C1415714 C0206573: C2728259
C1415714 C0242510: C2728259
C1415714 C0277786: C2728259
C1415714 C0318855: C2728259
C1415714 C0402883: C2728259
C1415714 C0597404: C2728259
C1415714 C0681850: C2728259
C1415714 C0684256: C2728259
C1415714 C0935542: C2728259
C1415714 C0935577: C2728259
C1415714 C0949366: C2728259
C1415714 C1135191: C2728259
C1415714 C1319927: C2728259
C1415714 C1428927: C2728259
C1415714 C1546929: C2728259
C1415714 C1706077: C2728259
C1415714 C3696958: C2728259
C1415736 C0011880: C0362046
C1415736 C0595939: C0362046
C1415761 C0456981: C0042542
C1415761 C1160638: C1437533
C1415761 C1334078: C2717940
C1415764 C1415894: C0213574
C1415888 C0014070: C0700271
C1415888 C0016377: C1422036
C1415888 C0026456: C0700271
C1415888 C0035869: C0007428
C1415888 C0039730: C0302837
C1415888 C0040623: C1422036
C1415888 C0072330: C0007428
C1415888 C0087162: C0302837
C1415888 C0149725: C0302837
C1415888 C0242629: C0700271
C1415888 C0529196: C0700271
C1415888 C0596236: C0302837
C1415888 C1257858: C0700271
C1415888 C1422064: C0007428
C1415888 C1540210: C0700271
C1415888 C1622204: C1422036
C1415888 C1864770: C0700271
C1415888 C2247725: C0700271
C1415888 C2945724: C0007428
C1415888 C3271951: C0700271
C1415888 C3694279: C0700271
C1415888 C3826426: C0678210
C1415892 C0018847: C0058988
C1415892 C0025831: C0614427
C1415892 C0028612: C0042774
C1415892 C0030499: C0439662
C1415892 C0033785: C0205082
C1415892 C0043124: C0439662
C1415892 C0276289: C0614427
C1415892 C0521657: C0439662
C1415892 C0949880: C0042774
C1415892 C1310468: C0614427
C1415892 C1415900: C0614427
C1415892 C1418793: C0614427
C1415892 C1514892: C0042774
C1415892 C1535939: C0205082
C1415892 C2747816: C0205082
C1415892 C2931822: C0205082
C1415892 C2963492: C1537068
C1415892 C3698360: C0042774
C1415897 C0028612: C0042774
C1415897 C0035142: C1334078
C1415897 C0064113: C0035736
C1415897 C0250400: C1334078
C1415897 C0276289: C1334078
C1415897 C0597354: C0035736
C1415897 C0949880: C0042774
C1415897 C1155328: C1334078
C1415897 C1415898: C1334078
C1415897 C1419818: C0035736
C1415897 C1514892: C0042774
C1415897 C1538067: C1334078
C1415897 C2963492: C1537068
C1415897 C3698360: C0042774
C1415898 C0008055: C0068788
C1415898 C0008056: C0068788
C1415898 C0008071: C0276289
C1415898 C0009443: C0068788
C1415898 C0015927: C0276289
C1415898 C0020964: C3825288
C1415898 C0035924: C0068788
C1415898 C0081714: C0025938
C1415898 C0282687: C0068788
C1415898 C0305052: C0068788
C1415898 C0398686: C0068788
C1415898 C0401151: C0068788
C1415898 C0439662: C0068788
C1415898 C0718566: C0032486
C1415898 C0872251: C0068788
C1415898 C0877203: C0068788
C1415898 C1155766: C0276289
C1415898 C1310468: C0068788
C1415898 C1413756: C0068788
C1415898 C1415912: C1334139
C1415898 C1436435: C0068788
C1415898 C1514248: C0699900
C1415898 C1523925: C0699900
C1415898 C1537068: C0068788
C1415898 C1552140: C0068788
C1415898 C1708335: C0068788
C1415898 C2247634: C0276289
C1415898 C3642304: C0276289
C1415898 C3698360: C0068788
C1415898 C4277577: C0068788
C1415900 C0236493: C0039215
C1415969 C0036681: C1415634
C1416380 C1412831: C0085828
C1416475 C0017255: C0065827
C1416475 C0031437: C2611812
C1416475 C0042774: C0010590
C1416475 C0069139: C0065827
C1416475 C0086344: C0065827
C1416475 C0218986: C0010590
C1416475 C0282682: C0065827
C1416475 C0295022: C0065827
C1416475 C0333565: C0065827
C1416475 C0378310: C0065827
C1416475 C0872251: C0065827
C1416475 C1327414: C0010590
C1416475 C1367485: C0065827
C1416475 C1422629: C0065827
C1416475 C1427472: C0010590
C1416475 C1539598: C0065827
C1416475 C1545588: C0065827
C1416475 C3694279: C0065827
C1416478 C0030499: C0439662
C1416478 C0043124: C0439662
C1416478 C0521657: C0439662
C1416521 C0011848: C1874451
C1416521 C0013570: C0017429
C1416521 C0018273: C1874451
C1416521 C0206545: C1874451
C1416521 C0582415: C1874451
C1416546 C0035552: C0248441
C1416546 C0230625: C0248441
C1416563 C0033785: C0205082
C1416563 C1535939: C0205082
C1416563 C2747816: C0205082
C1416563 C2931822: C0205082
C1416572 C0683521: C0114771
C1416591 C0026438: C0358321
C1416591 C1704259: C0358321
C1416591 C1883036: C0358321
C1416591 C3698360: C0358321
C1416591 C3826020: C0358321
C1416608 C0042774: C3544385
C1416608 C1264606: C3544385
C1416623 C0456981: C0042542
C1416702 C0010590: C1416475
C1416702 C0036681: C0032414
C1416702 C0043125: C0032414
C1416702 C0051821: C0032414
C1416702 C0065827: C1416475
C1416702 C0991566: C0032414
C1416702 C1334139: C1518440
C1416702 C1412617: C1416475
C1416702 C1518681: C0032414
C1416702 C2611812: C1416475
C1416702 C3156137: C0032414
C1416738 C0017360: C1519751
C1416738 C0017376: C1519751
C1416738 C0035685: C1519751
C1416738 C3159140: C1519751
C1416738 C3824144: C1519751
C1416808 C3887509: C0057144
C1416832 C0080125: C0206414
C1416856 C0010418: C0332149
C1416856 C0018273: C0332149
C1416856 C0035304: C0332149
C1416856 C0235840: C0332149
C1416856 C0270612: C0332149
C1416856 C0276156: C0332149
C1416856 C0877564: C0332149
C1416856 C4061114: C0332149
C1416857 C0206750: C0282632
C1417036 C0085611: C0424099
C1417037 C0424099: C1417036
C1417037 C0679250: C1417036
C1417054 C0020964: C0019100
C1417054 C0024291: C0032269
C1417054 C0085611: C0424099
C1417054 C0205160: C1262313
C1417054 C0206171: C1262313
C1417054 C0221423: C0032269
C1417054 C0341703: C1262313
C1417054 C1290325: C1262313
C1417054 C3899656: C0019100
C1417190 C0015187: C0085306
C1417190 C0085164: C0085306
C1417190 C0085305: C0085306
C1417190 C0343537: C0085306
C1417190 C1402294: C0085306
C1417213 C0003257: C0205160
C1417213 C0025874: C0205160
C1417213 C0085166: C0205160
C1417213 C0085660: C0410480
C1417213 C0694549: C0205160
C1417213 C1260880: C0205160
C1417213 C3672014: C0205160
C1417228 C0001964: C0034266
C1417228 C0041175: C0034266
C1417230 C2936239: C2681309
C1417239 C0332472: C0054036
C1417239 C1157367: C0054036
C1417239 C1955877: C0054036
C1417335 C0598494: C1656972
C1417504 C0017639: C0019348
C1417504 C0022573: C0019348
C1417504 C0024426: C0019348
C1417504 C1148916: C0019348
C1417504 C1512485: C0019348
C1417510 C0004626: C0729531
C1417510 C0032300: C0729531
C1417510 C0041912: C0877203
C1417510 C0271429: C0729531
C1417510 C0275556: C0729531
C1417510 C0419437: C0877203
C1417510 C0694549: C0729531
C1417510 C0870646: C0729531
C1417510 C4289767: C0729531
C1417511 C0595939: C0276500
C1417530 C0042774: C0010590
C1417530 C0218986: C0010590
C1417530 C1427472: C0010590
C1417548 C1258192: C0026820
C1417565 C1419188: C2239887
C1417589 C0001126: C1447045
C1417589 C0596824: C1447045
C1417589 C1333336: C1447045
C1417589 C2611812: C1447045
C1417613 C0008049: C0273115
C1417613 C0085682: C0273115
C1417613 C0521530: C0273115
C1417759 C0422837: C3811132
C1417861 C0030499: C0439662
C1417861 C0043124: C0439662
C1417861 C0521657: C0439662
C1417870 C0009649: C0042720
C1417912 C0007120: C1417913
C1417912 C0010813: C0004475
C1417912 C0020687: C0004475
C1417912 C0020967: C0042333
C1417912 C0032414: C0036681
C1417912 C1159825: C0004475
C1417912 C1413469: C1711178
C1417916 C0010813: C0004475
C1417916 C0020687: C0004475
C1417916 C1159825: C0004475
C1417925 C0034284: C0082731
C1417950 C0009443: C0037361
C1417950 C0948780: C0037361
C1418188 C0025938: C1415898
C1418188 C0032486: C1415898
C1418188 C0042767: C1415898
C1418188 C0058643: C1415898
C1418188 C0068788: C1415898
C1418188 C0276289: C1415898
C1418188 C0699900: C1415898
C1418188 C1334139: C1415898
C1418188 C1622501: C1415898
C1418188 C3825288: C1415898
C1418269 C0054201: C1334294
C1418401 C0024348: C1545588
C1418401 C0025920: C1453933
C1418401 C0276289: C1545588
C1418401 C3540840: C1453933
C1418464 C0276653: C1413188
C1418464 C0302158: C1413188
C1418552 C0002331: C2346927
C1418552 C0333865: C2346927
C1418574 C0042720: C0146894
C1418577 C0343662: C0017376
C1418577 C0700271: C0017376
C1418619 C0009447: C4086268
C1418619 C0032302: C4086268
C1418619 C0231807: C4086268
C1418655 C0010418: C0332149
C1418655 C0018273: C0332149
C1418655 C0035304: C0332149
C1418655 C0235840: C0332149
C1418655 C0236642: C1336579
C1418655 C0270612: C0332149
C1418655 C0276156: C0332149
C1418655 C0877564: C0332149
C1418655 C1415912: C1334139
C1418655 C4061114: C0332149
C1418793 C0008055: C1149880
C1418793 C0025831: C0614427
C1418793 C0036681: C0032414
C1418793 C0043125: C0032414
C1418793 C0051821: C0032414
C1418793 C0206750: C0748168
C1418793 C0276289: C0614427
C1418793 C0991566: C0032414
C1418793 C1310468: C0614427
C1418793 C1415900: C0614427
C1418793 C1518681: C0032414
C1418793 C3156137: C0032414
C1418795 C3826426: C0025007
C1418801 C0016911: C0081714
C1418801 C0577631: C0081714
C1418801 C1545588: C0081714
C1418965 C0020967: C0042333
C1418991 C1413931: C1366557
C1419032 C0055673: C2717970
C1419100 C0026456: C1422064
C1419100 C0032962: C1422064
C1419100 C0063034: C1422064
C1419100 C0072393: C1422064
C1419100 C0444746: C1422064
C1419100 C0598447: C1422064
C1419100 C1156309: C1422064
C1419100 C1419032: C1422064
C1419100 C1538915: C1422064
C1419100 C2830073: C1422064
C1419100 C3714634: C1422064
C1419125 C0017278: C0010813
C1419125 C0055817: C0010813
C1419125 C0598175: C0010813
C1419125 C0733521: C1413957
C1419125 C1453853: C1413957
C1419142 C2963492: C1537068
C1419206 C0003257: C0205160
C1419206 C0025874: C0205160
C1419206 C0028612: C0042774
C1419206 C0085166: C0205160
C1419206 C0694549: C0205160
C1419206 C0949880: C0042774
C1419206 C1260880: C0205160
C1419206 C1514892: C0042774
C1419206 C3672014: C0205160
C1419206 C3698360: C0042774
C1419212 C0010590: C1825497
C1419227 C0064113: C0035736
C1419227 C0597354: C0035736
C1419227 C1419818: C0035736
C1419227 C1422064: C0089793
C1419277 C0459425: C0020965
C1419349 C0070066: C1455147
C1419349 C0079394: C1455147
C1419349 C0169658: C1455147
C1419349 C0169661: C1455147
C1419349 C1701032: C1455147
C1419427 C0041415: C0301871
C1419427 C0054036: C0301871
C1419427 C2330894: C1332397
C1419427 C2678526: C0301871
C1419437 C0010813: C1535939
C1419437 C0015970: C1535939
C1419437 C0276653: C1535939
C1419437 C0376525: C1535939
C1419437 C0549493: C1535939
C1419437 C1262313: C1535939
C1419727 C1333216: C1512886
C1419782 C0007428: C0670896
C1419782 C0010590: C0670896
C1419782 C0061751: C1336763
C1419782 C0524914: C0670896
C1419782 C3809671: C0670896
C1419996 C0020967: C0042333
C1419998 C0442886: C1522002
C1419998 C0699900: C1522002
C1420002 C0002438: C1701790
C1420002 C0004134: C3539881
C1420002 C0007292: C3539881
C1420002 C0009443: C3539881
C1420002 C0017161: C3539881
C1420002 C0019629: C3539881
C1420002 C0020962: C3539881
C1420002 C0023402: C3539881
C1420002 C0024291: C3837051
C1420002 C0032486: C3539881 C1701790
C1420002 C0042542: C3539881
C1420002 C0042774: C3539881
C1420002 C0054874: C3539881
C1420002 C0085306: C3539881
C1420002 C0085828: C3539881
C1420002 C0086574: C3539881
C1420002 C0206071: C3539881
C1420002 C0206545: C3539881
C1420002 C0231337: C3539881
C1420002 C0287990: C3539881
C1420002 C0325051: C3539881
C1420002 C0348321: C3539881
C1420002 C0392674: C3539881
C1420002 C1151115: C3539881
C1420002 C1155080: C3539881
C1420002 C1156810: C3539881
C1420002 C1334081: C3539881
C1420002 C1335872: C3539881
C1420002 C1413371: C3539881
C1420002 C1414134: C3539881
C1420002 C1414609: C3539881 C1701790
C1420002 C1417190: C3539881
C1420002 C1417912: C1701790
C1420002 C1510818: C3539881
C1420002 C1514892: C3539881
C1420002 C1515126: C3539881
C1420002 C1523993: C3539881
C1420002 C1545588: C3539881
C1420002 C1819444: C3539881
C1420002 C3271756: C3539881
C1420002 C3272629: C3539881
C1420002 C3687252: C3539881
C1420002 C3812881: C3539881
C1420002 C3845593: C3539881
C1420002 C3897262: C3539881
C1420016 C0006277: C0678723
C1420016 C0339941: C0678723
C1420016 C1514248: C0699900
C1420016 C1523925: C0699900
C1420091 C0004422: C2728259
C1420091 C0006625: C2728259
C1420091 C0012306: C2728259
C1420091 C0013720: C2728259
C1420091 C0018078: C2728259
C1420091 C0018273: C2728259
C1420091 C0029347: C2728259
C1420091 C0030524: C2728259
C1420091 C0039131: C2728259
C1420091 C0085110: C2728259
C1420091 C0085696: C2728259
C1420091 C0205082: C2728259
C1420091 C0206422: C2728259
C1420091 C0206573: C2728259
C1420091 C0242510: C2728259
C1420091 C0277786: C2728259
C1420091 C0318855: C2728259
C1420091 C0402883: C2728259
C1420091 C0597404: C2728259
C1420091 C0681850: C2728259
C1420091 C0684256: C2728259
C1420091 C0935542: C2728259
C1420091 C0935577: C2728259
C1420091 C0949366: C2728259
C1420091 C1135191: C2728259
C1420091 C1319927: C2728259
C1420091 C1428927: C2728259
C1420091 C1456447: C2728259
C1420091 C1546929: C2728259
C1420091 C1706077: C2728259
C1420091 C3696958: C2728259
C1420358 C0042774: C0010590
C1420358 C0218986: C0010590
C1420358 C1327414: C0010590
C1420358 C1427472: C0010590
C1420362 C2963492: C1537068
C1420393 C0010590: C1825497
C1420414 C1155328: C0520990
C1420440 C0037937: C1701940
C1420440 C1444096: C1701940
C1420440 C4521243: C1701940
C1420498 C0806036: C0036248
C1420498 C1825791: C0036248
C1420498 C3714584: C1660749
C1420729 C0302809: C1819464
C1420785 C0032825: C0087044
C1420785 C0036002: C0087044
C1420785 C0289507: C0087044
C1420785 C0312743: C0087044
C1420785 C0699900: C0087044
C1420785 C1515669: C0087044
C1420785 C1537719: C0087044
C1420785 C1819447: C0087044
C1420801 C0014057: C3887958
C1420801 C0020963: C3887958
C1420801 C0020964: C3887958
C1420801 C0021080: C3887958
C1420801 C0022818: C3887958
C1420801 C0035235: C3887958
C1420801 C0042774: C3887958
C1420801 C0206750: C1373218
C1420825 C1258192: C0026820
C1421168 C0003257: C0205160
C1421168 C0025874: C0205160
C1421168 C0085166: C0205160
C1421168 C0694549: C0205160
C1421168 C1260880: C0205160
C1421168 C3672014: C0205160
C1421283 C0017255: C0065827
C1421283 C0069139: C0065827
C1421283 C0086344: C0065827
C1421283 C0282682: C0065827
C1421283 C0295022: C0065827
C1421283 C0333565: C0065827
C1421283 C0378310: C0065827
C1421283 C0872251: C0065827
C1421283 C1367485: C0065827
C1421283 C1416475: C0065827
C1421283 C1422629: C0065827
C1421283 C1514216: C0065827
C1421283 C1539598: C0065827
C1421283 C1545588: C0065827
C1421283 C3694279: C0065827
C1421318 C0028326: C1414609
C1421318 C0030499: C0439662
C1421318 C0042721: C1414609
C1421318 C0043124: C0439662
C1421318 C0152069: C1414609
C1421318 C0333565: C1414609
C1421318 C0346973: C1414609
C1421318 C0521657: C0439662
C1421318 C0678209: C1414609
C1421318 C0678723: C1414609
C1421318 C0887927: C1414609
C1421318 C1267822: C1414609
C1421318 C1567665: C1414609
C1421318 C2699153: C1414609
C1421391 C3694279: C0058516
C1421392 C0004475: C1864770
C1421392 C0035923: C1539233
C1421392 C0068788: C1864770
C1421392 C0700271: C1864770
C1421392 C1150587: C1864770
C1421392 C1155328: C1864770
C1421392 C1174318: C1864770
C1421392 C1310468: C1333682
C1421392 C1335240: C1333682
C1421392 C1335962: C1864770
C1421392 C1424724: C1864770
C1421392 C3271886: C1864770
C1421397 C0260055: C0039902
C1421402 C1420131: C1956096
C1421424 C0025938: C1415898
C1421424 C0032486: C1415898
C1421424 C0042767: C1415898
C1421424 C0058643: C1415898
C1421424 C0068788: C1415898
C1421424 C0276289: C1415898
C1421424 C0699900: C1415898
C1421424 C1334139: C1415898
C1421424 C1622501: C1415898
C1421424 C3825288: C1415898
C1421467 C0006132: C0010201
C1421554 C0027757: C1415892
C1421554 C0028936: C1415892
C1421554 C0035670: C1415892
C1421554 C0042774: C1415892
C1421554 C0058988: C1415892
C1421554 C0120742: C1415892
C1421554 C0205082: C1415892
C1421554 C0439662: C1415892
C1421554 C0614427: C1415892
C1421554 C1332736: C1415892
C1421554 C1537068: C1415892
C1421554 C1709157: C1415892
C1421554 C4522312: C1415892
C1421661 C0236642: C1336579
C1421785 C0017360: C1519751
C1421785 C0017376: C1519751
C1421785 C0035685: C1519751
C1421785 C3159140: C1519751
C1421785 C3824144: C1519751
C1421903 C0529863: C1335216
C1421940 C0009649: C0042720
C1421940 C0027757: C1415892
C1421940 C0028936: C1415892
C1421940 C0035670: C1415892
C1421940 C0058988: C1415892
C1421940 C0120742: C1415892
C1421940 C0205082: C1415892
C1421940 C0439662: C1415892
C1421940 C0614427: C1415892
C1421940 C1332736: C1415892
C1421940 C1417870: C0042720
C1421940 C1537068: C1415892
C1421940 C1709157: C1415892
C1421940 C4522312: C1415892
C1421986 C0020967: C0042333
C1421998 C0086983: C1425219
C1421998 C4282039: C1425219
C1422036 C1415888: C0016377
C1422039 C0003130: C1514892
C1422039 C0010590: C0444746
C1422039 C0020967: C1514892
C1422039 C1366894: C1969662
C1422039 C1415912: C1334139
C1422039 C3714800: C1969662
C1422055 C0010692: C1449159
C1422055 C0030794: C1449159
C1422055 C0340044: C1449159
C1422055 C1412831: C0085828
C1422064 C0010278: C0063034
C1422064 C0010590: C0444746
C1422064 C0022634: C0072393
C1422064 C0073240: C1419032
C1422064 C0404556: C0063034
C1422064 C0439662: C0063034
C1422064 C0560570: C1538915
C1422064 C1335818: C0063034
C1422064 C1446614: C0063034
C1422064 C1705543: C0063034
C1422064 C2717970: C1419032
C1422064 C3146223: C0063034
C1422123 C0014522: C0145106
C1422123 C0159028: C0145106
C1422123 C0282687: C0145106
C1422269 C0064113: C0035736
C1422269 C0597354: C0035736
C1422269 C1419818: C0035736
C1422271 C0034840: C1420016
C1422271 C0678723: C1420016
C1422271 C0699900: C1420016
C1422271 C1152633: C1420016
C1422271 C1823580: C1420016
C1422539 C2673622: C0762640
C1422599 C0008055: C0068788
C1422599 C0008056: C0068788
C1422599 C0009443: C0068788
C1422599 C0035924: C0068788
C1422599 C0282687: C0068788
C1422599 C0305052: C0068788
C1422599 C0398686: C0068788
C1422599 C0401151: C0068788
C1422599 C0439662: C0068788
C1422599 C0872251: C0068788
C1422599 C0877203: C0068788
C1422599 C1310468: C0068788
C1422599 C1334139: C0068788
C1422599 C1335081: C4277577
C1422599 C1413756: C0068788
C1422599 C1428476: C4277577
C1422599 C1436435: C0068788
C1422599 C1537068: C0068788
C1422599 C1538116: C4277577
C1422599 C1552140: C0068788
C1422599 C1708335: C0068788
C1422599 C3698360: C0068788
C1422629 C0017255: C0065827
C1422629 C0069139: C0065827
C1422629 C0086344: C0065827
C1422629 C0282682: C0065827
C1422629 C0295022: C0065827
C1422629 C0333565: C0065827
C1422629 C0378310: C0065827
C1422629 C0872251: C0065827
C1422629 C1367485: C0065827
C1422629 C1416475: C0065827
C1422629 C1514216: C0065827
C1422629 C1539598: C0065827
C1422629 C1545588: C0065827
C1422629 C3694279: C0065827
C1422833 C0003130: C0270612
C1422833 C0023522: C0270612
C1423062 C1335590: C2936239
C1423062 C1414406: C2936239
C1423062 C1424447: C2936239
C1423062 C1424450: C2936239
C1423062 C1425353: C2936239
C1423062 C1427460: C2936239
C1423062 C1823437: C2936239
C1423062 C1824903: C2936239
C1423064 C3812881: C0017786
C1423067 C0599220: C0035679
C1423067 C1149303: C0035679
C1423502 C2963492: C1537068
C1423514 C0162527: C1422550
C1423514 C4042777: C1422550
C1423575 C0146894: C1412785
C1423634 C0206545: C0006271
C1423634 C0343537: C0006271
C1423634 C0449437: C0006271
C1423634 C1145669: C0006271
C1423634 C1442786: C0006271
C1423634 C1641393: C0006271
C1423634 C3687252: C0006271
C1423634 C3826426: C0006271
C1423676 C0028612: C0042774
C1423676 C0949880: C0042774
C1423676 C1514892: C0042774
C1423676 C3698360: C0042774
C1423701 C0074722: C1142652
C1423701 C0122160: C0458827
C1423701 C0249187: C1142652
C1423701 C0596709: C1142652
C1423701 C1264606: C1142652
C1423701 C1332386: C1142652
C1423701 C1412617: C1142652
C1423708 C0055673: C2717970
C1423842 C0042774: C0010590
C1423842 C0151857: C0014061
C1423842 C0184511: C0282682
C1423842 C0218986: C0010590
C1423842 C0599561: C0282682
C1423842 C0599739: C0282682
C1423842 C1327414: C0010590
C1423842 C1427472: C0010590
C1423842 C1749467: C0282682
C1423884 C0003017: C0225698
C1423884 C0052201: C0171484
C1423884 C0063034: C0171484
C1424053 C0033785: C0205082
C1424053 C1535939: C0205082
C1424053 C2747816: C0205082
C1424053 C2931822: C0205082
C1424145 C0243052: C1310468
C1424145 C1265469: C1310468
C1424145 C1436435: C1310468
C1424145 C1522712: C1310468
C1424145 C1948023: C1310468
C1424151 C1514248: C0699900
C1424151 C1523925: C0699900
C1424222 C0311375: C0118522
C1424231 C0018847: C0058988
C1424232 C0028612: C0042774
C1424232 C0949880: C0042774
C1424232 C1514892: C0042774
C1424232 C3698360: C0042774
C1424235 C0001468: C0960880
C1424235 C0010803: C0960880
C1424235 C0027341: C0960880
C1424235 C0041175: C0960880
C1424235 C0273115: C0960880
C1424235 C0279980: C0960880
C1424235 C1086889: C0960880
C1424235 C1265469: C0960880
C1424235 C1334033: C0960880
C1424242 C0030499: C0439662
C1424242 C0043124: C0439662
C1424242 C0521657: C0439662
C1424584 C1414609: C1267822
C1424602 C0238288: C1414872
C1424602 C1414873: C1414872
C1424602 C1821244: C1414872
C1424602 C4082861: C1414872
C1424650 C1419349: C0663914
C1424650 C1510506: C0663914
C1424714 C0003257: C0205160
C1424714 C0025874: C0205160
C1424714 C0085166: C0205160
C1424714 C0694549: C0205160
C1424714 C1260880: C0205160
C1424714 C3672014: C0205160
C1424734 C0030499: C0439662
C1424734 C0043124: C0439662
C1424734 C0521657: C0439662
C1424776 C0028326: C1705982
C1424776 C0530129: C1705982
C1424776 C1367485: C1705982
C1424776 C1824711: C1705982
C1424783 C0031367: C0061472
C1424783 C0034354: C0061472
C1424783 C0085110: C0061472
C1424783 C0870868: C0061472
C1424783 C0920283: C0061472
C1424783 C4330475: C0061472
C1424867 C0064113: C0035736
C1424867 C0597354: C0035736
C1424867 C1419818: C0035736
C1424979 C0042212: C0599561
C1424979 C0266789: C0599561
C1424979 C0683201: C0599561
C1424979 C0949307: C0599561
C1424979 C1721019: C0599561
C1424984 C0220843: C2239919
C1424984 C1159342: C2239919
C1424984 C2755524: C2239919
C1425069 C0017360: C1519751
C1425069 C0017376: C1519751
C1425069 C0035685: C1519751
C1425069 C3159140: C1519751
C1425069 C3824144: C1519751
C1425082 C0273115: C1426208
C1425082 C0410916: C1426208
C1425082 C1335873: C1426208
C1425173 C0025938: C1415898
C1425173 C0032486: C1415898
C1425173 C0042767: C1415898
C1425173 C0058643: C1415898
C1425173 C0068788: C1415898
C1425173 C0276289: C1415898
C1425173 C0699900: C1415898
C1425173 C1334139: C1415898
C1425173 C1622501: C1415898
C1425173 C3825288: C1415898
C1425189 C3826426: C0025007
C1425257 C0021745: C1334078
C1425257 C0035142: C1334078
C1425257 C0035736: C1334078
C1425257 C0250400: C1334078
C1425257 C0276289: C1334078
C1425257 C1155328: C1334078
C1425257 C1415898: C1334078
C1425257 C1538067: C1334078
C1425337 C0014070: C0700271
C1425337 C0026456: C0700271
C1425337 C0242629: C0700271
C1425337 C0529196: C0700271
C1425337 C1257858: C0700271
C1425337 C1540210: C0700271
C1425337 C1864770: C0700271
C1425337 C2247725: C0700271
C1425337 C3271951: C0700271
C1425337 C3694279: C0700271
C1425353 C0028612: C0042774
C1425353 C0064779: C0305052
C1425353 C0068788: C0305052
C1425353 C0071795: C0305052
C1425353 C0949880: C0042774
C1425353 C1334078: C0305052
C1425353 C1417510: C0305052
C1425353 C1514892: C0042774
C1425353 C2755743: C0305052
C1425353 C3698360: C0042774
C1425385 C0010590: C1417530
C1425385 C0030499: C0439662
C1425385 C0043124: C0439662
C1425385 C0521657: C0439662
C1425385 C1539703: C0530129
C1425385 C1705982: C0530129
C1425473 C0006271: C1174094
C1425474 C0006271: C1174094
C1425498 C0017360: C1519751
C1425498 C0017376: C1519751
C1425498 C0035685: C1519751
C1425498 C3159140: C1519751
C1425498 C3824144: C1519751
C1425603 C1425964: C0055633
C1425622 C0008071: C0276289
C1425622 C0015927: C0276289
C1425622 C1155766: C0276289
C1425622 C2247634: C0276289
C1425622 C3642304: C0276289
C1425767 C0026456: C1422064
C1425767 C0032962: C1422064
C1425767 C0063034: C1422064
C1425767 C0072393: C1422064
C1425767 C0444746: C1422064
C1425767 C0598447: C1422064
C1425767 C1156309: C1422064
C1425767 C1419032: C1422064
C1425767 C1538915: C1422064
C1425767 C2830073: C1422064
C1425767 C3714516: C3714928
C1425767 C3714634: C1422064
C1425836 C0021055: C0678209
C1425836 C4084937: C0678209
C1425950 C0042542: C0028612
C1425950 C0206415: C0028612
C1425950 C0682323: C0028612
C1425950 C1412463: C0028612
C1425950 C4296535: C0028612
C1425961 C0017360: C1519751
C1425961 C0017376: C1519751
C1425961 C0035685: C1519751
C1425961 C3159140: C1519751
C1425961 C3824144: C1519751
C1426057 C0005956: C0599220
C1426057 C0013570: C0599220
C1426057 C0282587: C0599220
C1426057 C0312737: C0599220
C1426057 C0387687: C0599220
C1426057 C1545588: C0599220
C1426057 C2945724: C0599220
C1426128 C0003949: C1832073
C1426128 C0264221: C1832073
C1426208 C0008049: C0273115
C1426208 C0085682: C0273115
C1426208 C0242648: C0410916
C1426208 C0521530: C0273115
C1426317 C0422837: C1426663
C1426317 C1415287: C1426663
C1426317 C1538092: C1426663
C1426393 C0598494: C1656972
C1426587 C0028612: C0042774
C1426587 C0949880: C0042774
C1426587 C1514892: C0042774
C1426587 C3698360: C0042774
C1426653 C1514248: C0699900
C1426653 C1523925: C0699900
C1426663 C1421386: C1538092
C1426663 C1421389: C1538092
C1426945 C0010590: C2247721
C1426945 C0027757: C1415892
C1426945 C0028936: C1415892
C1426945 C0035670: C1415892
C1426945 C0036681: C0032414
C1426945 C0042774: C1415892
C1426945 C0043125: C0032414
C1426945 C0051821: C0032414
C1426945 C0058988: C1415892
C1426945 C0120742: C1415892
C1426945 C0205082: C1415892
C1426945 C0439662: C1415892
C1426945 C0614427: C1415892
C1426945 C0991566: C0032414
C1426945 C1332736: C1415892
C1426945 C1518681: C0032414
C1426945 C1537068: C1415892
C1426945 C1709157: C1415892
C1426945 C3156137: C0032414
C1426945 C4522312: C1415892
C1427259 C0003257: C0205160
C1427259 C0004475: C1864770
C1427259 C0021743: C1864770
C1427259 C0025874: C0205160
C1427259 C0035736: C1419227
C1427259 C0068788: C1864770
C1427259 C0085166: C0205160
C1427259 C0089793: C1419227
C1427259 C0162635: C1150685
C1427259 C0544452: C1419227
C1427259 C0694549: C0205160
C1427259 C0700271: C1864770
C1427259 C1150587: C1864770
C1427259 C1155328: C1864770
C1427259 C1174318: C1864770
C1427259 C1260880: C0205160
C1427259 C1335962: C1864770
C1427259 C1424724: C1864770
C1427259 C1511695: C1419227
C1427259 C1538864: C0295022
C1427259 C1658974: C0295022
C1427259 C3271886: C1864770
C1427259 C3672014: C0205160
C1427281 C0032825: C0087044
C1427281 C0036002: C0087044
C1427281 C0289507: C0087044
C1427281 C0312743: C0087044
C1427281 C0699900: C0087044
C1427281 C1515669: C0087044
C1427281 C1537719: C0087044
C1427281 C1819447: C0087044
C1427306 C1417861: C4048280
C1427460 C0054201: C1334294
C1427481 C0054201: C1334294
C1427711 C0011315: C1175743
C1427711 C0342409: C1175743
C1427768 C1512692: C0042721
C1427946 C0022521: C0019629
C1428114 C0042774: C0039635
C1428114 C0378516: C0039635
C1428114 C1423063: C0039635
C1428114 C1511632: C0039635
C1428114 C2729544: C0039635
C1428114 C3687301: C0039635
C1428200 C0052198: C0052193
C1428200 C1412481: C0052193
C1428200 C3845933: C0052193
C1428258 C2963492: C1537068
C1428427 C0003257: C0205160
C1428427 C0025874: C0205160
C1428427 C0085166: C0205160
C1428427 C0694549: C0205160
C1428427 C1260880: C0205160
C1428427 C3672014: C0205160
C1428431 C0243052: C1310468
C1428431 C1265469: C1310468
C1428431 C1436435: C1310468
C1428431 C1522712: C1310468
C1428431 C1948023: C1310468
C1428476 C0017360: C1519751
C1428476 C0017376: C1519751
C1428476 C0035685: C1519751
C1428476 C1335081: C4277577
C1428476 C3159140: C1519751
C1428476 C3824144: C1519751
C1428654 C0022893: C0158940
C1428654 C0025164: C0158940
C1428654 C0032290: C0158940
C1428740 C0054201: C1334294
C1428799 C0017360: C1519751
C1428799 C0017376: C1519751
C1428799 C0035685: C1519751
C1428799 C3159140: C1519751
C1428799 C3824144: C1519751
C1428813 C0009443: C0037361
C1428813 C0948780: C0037361
C1428927 C0035142: C0392938
C1428927 C0332472: C0054036
C1428927 C0564444: C0020498
C1428927 C1157367: C0054036
C1428927 C1955877: C0054036
C1431519 C0010678: C0719214
C1431519 C0221423: C0719214
C1431519 C0398686: C0719214
C1435283 C0149514: C0011816
C1435338 C3179121: C0080058
C1435444 C0376525: C0042736
C1435444 C1150095: C0042736
C1435444 C1514570: C0042736
C1436327 C0010201: C0521390
C1436327 C1417826: C0521390
C1437492 C1511002: C0456981
C1437492 C4281805: C0456981
C1439284 C0026456: C1422064
C1439284 C0032962: C1422064
C1439284 C0063034: C1422064
C1439284 C0072393: C1422064
C1439284 C0444746: C1422064
C1439284 C0598447: C1422064
C1439284 C1156309: C1422064
C1439284 C1419032: C1422064
C1439284 C1538915: C1422064
C1439284 C2830073: C1422064
C1439284 C3714634: C1422064
C1440440 C0010827: C3147110
C1440440 C0599220: C3147110
C1440440 C1414244: C3147110
C1440514 C1416373: C1423586
C1440867 C0085305: C1721019
C1441094 C0001468: C0960880
C1441094 C0010803: C0960880
C1441094 C0027341: C0960880
C1441094 C0041175: C0960880
C1441094 C0273115: C0960880
C1441094 C0279980: C0960880
C1441094 C1086889: C0960880
C1441094 C1265469: C0960880
C1441094 C1334033: C0960880
C1441554 C0001487: C0275524
C1441554 C0004120: C0275524
C1441554 C0010813: C1535939
C1441554 C0015970: C1535939
C1441554 C0027121: C0275524
C1441554 C0032556: C0275524
C1441554 C0206466: C0275524
C1441554 C0241411: C0275524
C1441554 C0276653: C1535939
C1441554 C0319232: C0275524
C1441554 C0376525: C1535939
C1441554 C0442886: C0275524
C1441554 C0518609: C0275524
C1441554 C0549493: C1535939
C1441554 C0595939: C0275524
C1441554 C0678889: C0275524
C1441554 C1175743: C0275524
C1441554 C1260880: C0275524
C1441554 C1262313: C1535939
C1441554 C1545588: C0275524
C1441554 C2359834: C0275524
C1441554 C3272758: C0275524
C1441554 C3671958: C0275524
C1441554 C4061114: C0275524
C1441554 C4381196: C0275524
C1441554 C4510762: C0275524
C1442753 C0003130: C3887624
C1442753 C0677932: C3887624
C1442786 C0010828: C0206750
C1442786 C0014894: C0206750
C1442786 C0020175: C0206750
C1442786 C0022573: C0206750
C1442786 C0029877: C0450254
C1442786 C0032276: C0450254
C1442786 C0037231: C0450254
C1442786 C0040425: C0450254
C1442786 C0040517: C0206750
C1442786 C0041674: C0206750
C1442786 C0085306: C0206750
C1442786 C0151701: C0206750
C1442786 C0162323: C0450254
C1442786 C0205395: C0206750
C1442786 C0206545: C0450254
C1442786 C0235161: C0206750
C1442786 C0242459: C0206750
C1442786 C0271454: C0450254
C1442786 C0318860: C0206750
C1442786 C0393639: C0206750
C1442786 C0398686: C0450254
C1442786 C0679309: C0206750
C1442786 C0728936: C0545084
C1442786 C0740304: C0450254
C1442786 C0836924: C0206750
C1442786 C0949920: C0206750
C1442786 C1135821: C0206750
C1442786 C1145669: C0450254
C1442786 C1290325: C0450254
C1442786 C1446614: C0206750
C1442786 C1554184: C0206750
C1442786 C1697446: C0206750
C1442786 C1744526: C0450254
C1442786 C3280586: C0450254
C1442786 C3494174: C0206750
C1443861 C0205725: C0013480
C1443861 C0263940: C0033213
C1443861 C2747816: C0033213
C1443870 C0001490: C0597404
C1443870 C0009443: C0597404
C1443870 C0206171: C0597404
C1443870 C0276340: C0597404
C1443870 C0877148: C0597404
C1443870 C1258014: C0597404
C1443870 C1290325: C0597404
C1443870 C2062441: C0597404
C1443953 C0024110: C0014009
C1443953 C0318428: C0026975
C1443953 C0348165: C0026975
C1443953 C1258014: C0006277
C1443953 C2755962: C1155766
C1444090 C0019381: C0149725
C1444090 C0025345: C0149725
C1444090 C0030393: C0149725
C1444090 C0206558: C0149725
C1444090 C1516559: C0149725
C1444092 C0001487: C0275524
C1444092 C0004120: C0275524
C1444092 C0027121: C0275524
C1444092 C0032556: C0275524
C1444092 C0206466: C0275524
C1444092 C0241411: C0275524
C1444092 C0319232: C0275524
C1444092 C0442886: C0275524
C1444092 C0518609: C0275524
C1444092 C0595939: C0275524
C1444092 C0678889: C0275524
C1444092 C1175743: C0275524
C1444092 C1260880: C0275524
C1444092 C1535939: C0275524
C1444092 C1545588: C0275524
C1444092 C2359834: C0275524
C1444092 C3272758: C0275524
C1444092 C3671958: C0275524
C1444092 C4061114: C0275524
C1444092 C4381196: C0275524
C1444092 C4510762: C0275524
C1444096 C0037937: C1701940
C1444096 C4521243: C1701940
C1444694 C0032972: C0009443
C1444694 C0035455: C0009443
C1444694 C0042774: C0009443
C1444694 C0436345: C0009443
C1444694 C0553757: C0009443
C1444694 C0742857: C0009443
C1444694 C0747845: C0009443
C1444694 C1260880: C0009443
C1444694 C1709854: C0009443
C1446911 C0003130: C0683521
C1446911 C0010356: C0683521
C1447020 C0017278: C0010813
C1447020 C0055817: C0010813
C1447020 C0598175: C0010813
C1447045 C0031437: C2611812
C1449619 C0019381: C0149725
C1449619 C0025345: C0149725
C1449619 C0030393: C0149725
C1449619 C1516559: C0149725
C1449809 C0032897: C1705285
C1449809 C0035235: C1705285
C1450145 C0013729: C3710914
C1450459 C0392349: C3495919
C1450459 C0439662: C3495919
C1450459 C3714738: C3495919
C1451078 C0206750: C0577749
C1451078 C0660841: C0577749
C1453531 C0011315: C1175743
C1453531 C0342409: C1175743
C1453853 C0017278: C0010813
C1453853 C0055817: C0010813
C1453853 C0598175: C0010813
C1453933 C0009763: C0020964
C1453933 C0010331: C0020964
C1453933 C0010418: C0020964
C1453933 C0013369: C3540840
C1453933 C0037383: C3540840
C1453933 C0051976: C0020964
C1453933 C0206422: C0020964
C1453933 C0206545: C0020964
C1453933 C0312634: C0020964
C1453933 C0340044: C0020964
C1453933 C0600177: C3540840
C1453933 C0683144: C0020964
C1453933 C0742078: C3540840
C1453933 C1160389: C0020964
C1453933 C1290816: C3540840
C1453933 C2945724: C0020964
C1453933 C3549155: C0020964
C1455147 C0066350: C1701032
C1455147 C0333827: C1701032
C1455147 C2678549: C0070066
C1455147 C3501358: C0169661
C1455147 C3540822: C1419349
C1455870 C3694279: C3714738
C1456408 C0058362: C0103306
C1456408 C0273115: C0103306
C1456408 C3887509: C0103306
C1456647 C0009763: C0020964
C1456647 C0010331: C0020964
C1456647 C0010418: C0020964
C1456647 C0051976: C0020964
C1456647 C0206422: C0020964
C1456647 C0206545: C0020964
C1456647 C0312634: C0020964
C1456647 C0340044: C0020964
C1456647 C0683144: C0020964
C1456647 C1160389: C0020964
C1456647 C2945724: C0020964
C1456647 C3549155: C0020964
C1478824 C0206545: C0006271
C1478824 C0343537: C0006271
C1478824 C0449437: C0006271
C1478824 C1145669: C0006271
C1478824 C1442786: C0006271
C1478824 C1641393: C0006271
C1478824 C3687252: C0006271
C1478824 C3826426: C0006271
C1506352 C1453933: C0965245
C1510506 C0236642: C1336579
C1510506 C0332149: C1418655
C1510506 C0870868: C1418655
C1510506 C1150423: C1418655
C1510506 C1334139: C1418655
C1510506 C1817182: C1418655
C1510835 C3890941: C1145628
C1511226 C0392349: C3495919
C1511226 C0439662: C3495919
C1511226 C3714738: C3495919
C1511737 C0005867: C0028326
C1511737 C0033618: C0028326
C1511737 C0043125: C0028326
C1511737 C0595938: C0028326
C1511737 C0683201: C0028326
C1511737 C1155328: C0028326
C1511737 C1292769: C0028326
C1511737 C1511002: C0028326
C1511737 C1545588: C0028326
C1511737 C1819430: C0028326
C1511737 C2611812: C0028326
C1511737 C3159140: C0028326
C1511737 C3271891: C0028326
C1512523 C1318973: C0029347
C1512827 C0009763: C0020964
C1512827 C0010331: C0020964
C1512827 C0010418: C0020964
C1512827 C0051976: C0020964
C1512827 C0206422: C0020964
C1512827 C0206545: C0020964
C1512827 C0312634: C0020964
C1512827 C0340044: C0020964
C1512827 C0683144: C0020964
C1512827 C1160389: C0020964
C1512827 C2945724: C0020964
C1512827 C3549155: C0020964
C1513384 C0007684: C0949287
C1513384 C0267456: C0318855
C1513384 C0275524: C0318855
C1513384 C0599878: C0206545
C1513384 C0877203: C0949880
C1513384 C1002306: C0318855
C1513384 C1264606: C0318855
C1513384 C1290807: C0318855
C1513384 C1698510: C0206545
C1513384 C3825858: C0206545
C1514152 C0024348: C1545588
C1514152 C0276289: C1545588
C1514218 C0030393: C0035473
C1514218 C0037231: C0035473
C1514218 C0086776: C0035473
C1514218 C0275524: C0035473
C1514218 C0694549: C0035473
C1514218 C4085595: C0035473
C1514636 C0041912: C0276447
C1514636 C0161818: C0276447
C1514636 C0582415: C0276447
C1514636 C1457868: C0276447
C1514892 C0005778: C0003130
C1514892 C0032302: C0003130
C1514892 C0155765: C0003130
C1514892 C0205395: C0003130
C1514892 C0586553: C0003130
C1514892 C3850148: C0003130
C1514926 C2963492: C1537068
C1515333 C0005778: C0003130
C1515333 C0032302: C0003130
C1515333 C0155765: C0003130
C1515333 C0205395: C0003130
C1515333 C0586553: C0003130
C1515333 C3850148: C0003130
C1516329 C0030392: C0206435
C1516375 C0019185: C0004419
C1516375 C0035691: C0004419
C1516375 C0949858: C0004419
C1516559 C0085494: C0235840
C1516559 C0392171: C0796085
C1516998 C0014378: C0271429
C1516998 C0035473: C0271429
C1516998 C0318467: C0271429
C1516998 C0339916: C0271429
C1516998 C0686747: C0271429
C1517336 C0000901: C0603200
C1517336 C0040288: C0603200
C1518155 C0265220: C0019159
C1518440 C1415912: C1334139
C1519384 C0038826: C0743630
C1519748 C0006625: C0246694
C1519748 C0541794: C0246694
C1519748 C1564904: C0246694
C1519751 C0343662: C0017376
C1519751 C0700271: C0017376
C1519751 C4279131: C0035685
C1519887 C0010813: C3694279
C1519887 C0027984: C3694279
C1519887 C0426576: C3694279
C1519887 C0683323: C3694279
C1519887 C1286384: C3694279
C1519887 C1520005: C3694279
C1520005 C0085110: C0026780
C1520005 C4289767: C0032300
C1520120 C1412053: C0001026
C1522002 C0004030: C0442886
C1522002 C0032310: C0442886
C1522002 C0264515: C0442886
C1522002 C0267456: C0442886
C1522002 C1523925: C0699900
C1522012 C0011315: C1175743
C1522012 C0342409: C1175743
C1522012 C2936239: C1321596
C1522712 C0011315: C1175743
C1522712 C0342409: C1175743
C1528470 C0678836: C0043124
C1528470 C3539881: C0043124
C1531217 C0026438: C0358321
C1531217 C1704259: C0358321
C1531217 C1883036: C0358321
C1531217 C3698360: C0358321
C1531217 C3826020: C0358321
C1532372 C0042214: C1320226
C1532372 C0206750: C1320226
C1532786 C0029343: C1516559
C1532786 C0235840: C1516559
C1532786 C0796085: C1516559
C1533698 C0422837: C3811132
C1533734 C0015187: C0085306
C1533734 C0085164: C0085306
C1533734 C0085305: C0085306
C1533734 C0343537: C0085306
C1533734 C1402294: C0085306
C1535939 C0017278: C0010813
C1535939 C0055817: C0010813
C1535939 C0205160: C1262313
C1535939 C0206171: C1262313
C1535939 C0341703: C1262313
C1535939 C0598175: C0010813
C1535939 C1290325: C1262313
C1537399 C0004626: C0729531
C1537399 C0032300: C0729531
C1537399 C0271429: C0729531
C1537399 C0275556: C0729531
C1537399 C0694549: C0729531
C1537399 C0870646: C0729531
C1537399 C4289767: C0729531
C1537400 C0027757: C1415892
C1537400 C0028936: C1415892
C1537400 C0035670: C1415892
C1537400 C0042774: C1415892
C1537400 C0058988: C1415892
C1537400 C0120742: C1415892
C1537400 C0205082: C1415892
C1537400 C0205160: C4086522
C1537400 C0439662: C1415892
C1537400 C0614427: C1415892
C1537400 C1332736: C1415892
C1537400 C1537068: C1415892
C1537400 C1709157: C1415892
C1538067 C0021745: C1334078
C1538067 C0035142: C1334078
C1538067 C0035736: C1334078
C1538067 C0250400: C1334078
C1538067 C0276289: C1334078
C1538067 C1155328: C1334078
C1538067 C1415898: C1334078
C1538092 C0084133: C1333282
C1538092 C0422837: C1426663
C1538092 C1415287: C1426663
C1538143 C0033213: C0018273
C1538143 C0149725: C0018273
C1538143 C0598494: C1656972
C1538587 C0034135: C0031701
C1538587 C0064280: C0031701
C1538587 C0067067: C0031701
C1538587 C0273115: C0031701
C1538609 C1437533: C0072354
C1538631 C0017278: C0010813
C1538631 C0055817: C0010813
C1538631 C0598175: C0010813
C1538864 C1425385: C0530129
C1538864 C1539703: C0530129
C1538864 C1658974: C0295022
C1538864 C1705982: C0530129
C1538864 C1864770: C0295022
C1538915 C0273115: C0525678
C1539093 C0236493: C0039215
C1539096 C0276653: C0907412
C1539096 C0916194: C0907412
C1539098 C0010590: C0024742
C1539098 C0019691: C0024742
C1539098 C0242648: C1539099
C1539098 C0268135: C1539099
C1539098 C0276500: C1539099
C1539098 C0376448: C1539099
C1539098 C0742558: C1539099
C1539098 C1335590: C2936239
C1539098 C1414406: C2936239
C1539098 C1424447: C2936239
C1539098 C1424450: C2936239
C1539098 C1425353: C2936239
C1539098 C1427460: C2936239
C1539098 C1823437: C2936239
C1539098 C1824903: C2936239
C1539098 C2963492: C1537068
C1539099 C0024742: C1539098
C1539099 C0595939: C0276500
C1539099 C1413234: C1539098
C1539099 C2936239: C1539098
C1539099 C2963492: C1537068
C1539100 C0030499: C0439662
C1539100 C0043124: C0439662
C1539100 C0521657: C0439662
C1539221 C0017255: C0065827
C1539221 C0069139: C0065827
C1539221 C0086344: C0065827
C1539221 C0282682: C0065827
C1539221 C0295022: C0065827
C1539221 C0333565: C0065827
C1539221 C0378310: C0065827
C1539221 C0872251: C0065827
C1539221 C1367485: C0065827
C1539221 C1416475: C0065827
C1539221 C1422629: C0065827
C1539221 C1514216: C0065827
C1539221 C1539598: C0065827
C1539221 C1545588: C0065827
C1539221 C3694279: C0065827
C1539225 C0318793: C0033770
C1539479 C0011167: C0234112
C1539521 C1421554: C0035869
C1539521 C3540840: C0035869
C1539566 C0004576: C0024312
C1539614 C0475463: C1622204
C1539703 C0004626: C0729531
C1539703 C0008058: C0021743
C1539703 C0017255: C0065827
C1539703 C0025831: C0021743
C1539703 C0032300: C0729531
C1539703 C0035369: C0021743
C1539703 C0041912: C0877203
C1539703 C0069139: C0065827
C1539703 C0086344: C0065827
C1539703 C0086574: C0021743
C1539703 C0271429: C0729531
C1539703 C0275556: C0729531
C1539703 C0282682: C0065827
C1539703 C0295022: C0065827
C1539703 C0333565: C0065827
C1539703 C0378310: C0065827
C1539703 C0419437: C0877203
C1539703 C0694549: C0729531
C1539703 C0870646: C0729531
C1539703 C0872251: C0065827
C1539703 C1367485: C0065827
C1539703 C1416475: C0065827
C1539703 C1422629: C0065827
C1539703 C1514216: C0065827
C1539703 C1539598: C0065827
C1539703 C1545588: C0065827
C1539703 C3694279: C0065827
C1539703 C4289767: C0729531
C1539986 C0010813: C1453853
C1539986 C0733521: C1413957
C1539986 C1415912: C1453853
C1540024 C0020967: C0042333
C1540026 C0017278: C0010813
C1540026 C0055817: C0010813
C1540026 C0598175: C0010813
C1540030 C0017278: C0010813
C1540030 C0055817: C0010813
C1540030 C0598175: C0010813
C1540030 C0598829: C0720810
C1540061 C0960880: C0166418
C1540066 C0030499: C0439662
C1540066 C0043124: C0439662
C1540066 C0521657: C0439662
C1540082 C0007462: C0004359
C1540082 C0029017: C0004359
C1540082 C0962190: C0004359
C1540210 C0008055: C1150587
C1540210 C0010418: C0332149
C1540210 C0018273: C0332149
C1540210 C0035304: C0332149
C1540210 C0235840: C0332149
C1540210 C0270612: C0332149
C1540210 C0276156: C0332149
C1540210 C0318793: C0033770
C1540210 C0877564: C0332149
C1540210 C4061114: C0332149
C1540210 C4282114: C1150587
C1540210 C4468385: C3178870
C1540289 C0061878: C1956385
C1540289 C1413188: C1956385
C1540289 C1539479: C1956385
C1541483 C0037937: C1701940
C1541483 C1444096: C1701940
C1541483 C4521243: C1701940
C1545516 C1414270: C2985502
C1545516 C3890018: C2985502
C1545588 C0008071: C0276289
C1545588 C0015927: C0276289
C1545588 C0019185: C0024348
C1545588 C0854416: C0024348
C1545588 C1155766: C0276289
C1545588 C2247634: C0276289
C1545588 C3642304: C0276289
C1545590 C0001487: C0275524
C1545590 C0004120: C0275524
C1545590 C0027121: C0275524
C1545590 C0032556: C0275524
C1545590 C0206466: C0275524
C1545590 C0241411: C0275524
C1545590 C0319232: C0275524
C1545590 C0442886: C0275524
C1545590 C0518609: C0275524
C1545590 C0595939: C0275524
C1545590 C0678889: C0275524
C1545590 C1175743: C0275524
C1545590 C1260880: C0275524
C1545590 C1535939: C0275524
C1545590 C1545588: C0275524
C1545590 C2359834: C0275524
C1545590 C3272758: C0275524
C1545590 C3671958: C0275524
C1545590 C4061114: C0275524
C1545590 C4381196: C0275524
C1545590 C4510762: C0275524
C1547104 C0032290: C1260880
C1547104 C0239182: C1260880
C1547104 C1545588: C1260880
C1548477 C0014383: C1817908
C1548477 C0024348: C1545588
C1548477 C0028612: C1817908
C1548757 C0340044: C2585744
C1552118 C4289767: C0378910
C1555324 C0008952: C0040861
C1555324 C0032310: C0040861
C1563392 C0020965: C1419277
C1563761 C0022638: C1536500
C1564139 C1412319: C0045143
C1564907 C0009763: C0020964
C1564907 C0010331: C0020964
C1564907 C0010418: C0020964
C1564907 C0051976: C0020964
C1564907 C0206422: C0020964
C1564907 C0206545: C0020964
C1564907 C0312634: C0020964
C1564907 C0340044: C0020964
C1564907 C0683144: C0020964
C1564907 C1160389: C0020964
C1564907 C2945724: C0020964
C1564907 C3549155: C0020964
C1565427 C0008049: C0273115
C1565427 C0085682: C0273115
C1565427 C0521530: C0273115
C1566588 C0017639: C0019348
C1566588 C0022573: C0019348
C1566588 C0024426: C0019348
C1566588 C1148916: C0019348
C1566588 C1512485: C0019348
C1566590 C0085660: C0410480
C1567160 C2987634: C0387687
C1567769 C0069841: C3887582
C1567769 C1565750: C3887582
C1567950 C0022521: C0019629
C1567950 C0206545: C0010827
C1567950 C0276289: C0010827
C1567950 C0456981: C0042542
C1567950 C0908197: C0164198
C1567950 C3844729: C0917877
C1567950 C4505456: C0010827
C1567954 C0058516: C1421391
C1567954 C1514248: C0699900
C1567954 C1523925: C0699900
C1568094 C0729531: C0004626
C1568204 C0014070: C0700271
C1568204 C0026456: C0700271
C1568204 C0242629: C0700271
C1568204 C0529196: C0700271
C1568204 C1257858: C0700271
C1568204 C1540210: C0700271
C1568204 C1864770: C0700271
C1568204 C2247725: C0700271
C1568204 C2963492: C1537068
C1568204 C3271951: C0700271
C1568204 C3694279: C0700271
C1568891 C0017161: C0065088
C1568891 C1150132: C0065088
C1568891 C4290004: C0065088
C1569711 C0009763: C0020964
C1569711 C0010331: C0020964
C1569711 C0010418: C0020964
C1569711 C0013370: C0020838
C1569711 C0051976: C0020964
C1569711 C0206422: C0020964
C1569711 C0206545: C0020964
C1569711 C0312634: C0020964
C1569711 C0340044: C0020964
C1569711 C0683144: C0020964
C1569711 C1160389: C0020964
C1569711 C2945724: C0020964
C1569711 C3549155: C0020964
C1570531 C0004576: C0024312
C1570531 C0013480: C1624602
C1570531 C0014059: C1624602
C1570531 C0037285: C1624602
C1570531 C0317807: C1624602
C1570531 C1820031: C1624602
C1570531 C2698696: C1624602
C1576824 C0030499: C0439662
C1576824 C0043124: C0439662
C1576824 C0521657: C0439662
C1579319 C0019079: C0694549
C1579319 C0035236: C0694549
C1579319 C0035473: C0694549
C1579319 C0275524: C0694549
C1579319 C0729531: C0694549
C1579319 C1301752: C0694549
C1579319 C1535939: C0694549
C1579319 C1641393: C0694549
C1579319 C1646817: C0694549
C1579319 C1719672: C0694549
C1579319 C3812881: C0694549
C1608879 C0024348: C1545588
C1608879 C0206419: C0318855
C1608879 C0242392: C0529196
C1608879 C0267456: C0318855
C1608879 C0275524: C0318855
C1608879 C0276289: C1545588
C1608879 C1002306: C0318855
C1608879 C1264606: C0318855
C1608879 C1290807: C0318855
C1608879 C2936239: C0529196
C1608879 C4320607: C0529196
C1609165 C0939237: C4044947
C1609165 C2610960: C1824180
C1609538 C0009763: C0020964
C1609538 C0010331: C0020964
C1609538 C0010418: C0020964
C1609538 C0051976: C0020964
C1609538 C0206422: C0020964
C1609538 C0206545: C0020964
C1609538 C0312634: C0020964
C1609538 C0340044: C0020964
C1609538 C0683144: C0020964
C1609538 C1160389: C0020964
C1609538 C2945724: C0020964
C1609538 C3549155: C0020964
C1609968 C2963492: C1537068
C1615607 C0005867: C0028326
C1615607 C0033618: C0028326
C1615607 C0043125: C0028326
C1615607 C0595938: C0028326
C1615607 C0683201: C0028326
C1615607 C1155328: C0028326
C1615607 C1292769: C0028326
C1615607 C1511002: C0028326
C1615607 C1545588: C0028326
C1615607 C1819430: C0028326
C1615607 C2611812: C0028326
C1615607 C3159140: C0028326
C1615607 C3271891: C0028326
C1622085 C0004614: C0035235
C1622085 C0038826: C0035235
C1622085 C0439662: C0035235
C1622085 C0585105: C0035235
C1622085 C1160716: C0035235
C1622085 C3826770: C0035235
C1622204 C0086413: C0475463
C1622204 C0243025: C0475463
C1622204 C0243083: C0475463
C1622204 C0282682: C0475463
C1622204 C0369497: C0475463
C1622204 C1183428: C0475463
C1622372 C0035736: C1419227
C1622372 C0089793: C1419227
C1622372 C0544452: C1419227
C1622372 C1511695: C1419227
C1622661 C0030617: C0012923
C1624602 C0036391: C0037285
C1624602 C0205725: C0013480
C1628999 C0272285: C0205557
C1631793 C1426104: C0037025
C1640380 C0522310: C3887665
C1640380 C1268010: C3887665
C1640380 C3642279: C3887665
C1641393 C0001487: C0275524
C1641393 C0004120: C0275524
C1641393 C0014009: C0694549
C1641393 C0019079: C0694549
C1641393 C0027121: C0275524
C1641393 C0032556: C0275524
C1641393 C0035236: C0694549
C1641393 C0035473: C0694549
C1641393 C0206466: C0275524
C1641393 C0241411: C0275524
C1641393 C0319232: C0275524
C1641393 C0442886: C0275524
C1641393 C0518609: C0275524
C1641393 C0595939: C0275524
C1641393 C0678889: C0275524
C1641393 C0729531: C0694549
C1641393 C1175743: C0275524
C1641393 C1260880: C0275524
C1641393 C1262313: C0206171
C1641393 C1301752: C0694549
C1641393 C1535939: C0694549 C0275524
C1641393 C1545588: C0275524
C1641393 C1646817: C0694549
C1641393 C1719672: C0694549
C1641393 C2359834: C0275524
C1641393 C3272758: C0275524
C1641393 C3671958: C0275524
C1641393 C3812881: C0694549
C1641393 C4061114: C0275524
C1641393 C4381196: C0275524
C1641393 C4510762: C0275524
C1646817 C0014009: C0694549
C1646817 C0019079: C0694549
C1646817 C0035236: C0694549
C1646817 C0035473: C0694549
C1646817 C0318793: C0033770
C1646817 C1301752: C0694549
C1646817 C1535939: C0694549
C1646817 C1641393: C0694549
C1646817 C1719672: C0694549
C1646817 C3812881: C0694549
C1657349 C0687737: C0019104
C1659427 C0003130: C0004144
C1660749 C0026870: C3714584
C1660749 C0233703: C3714584
C1667752 C0008149: C3891560
C1667752 C0009763: C0020964
C1667752 C0010331: C0020964
C1667752 C0010418: C0020964
C1667752 C0051976: C0020964
C1667752 C0162309: C3891560
C1667752 C0206422: C0020964
C1667752 C0206545: C0020964
C1667752 C0312634: C0020964
C1667752 C0340044: C0020964
C1667752 C0429706: C0582415
C1667752 C0683144: C0020964
C1667752 C0742857: C0582415
C1667752 C1160389: C0020964
C1667752 C2945724: C0020964
C1667752 C3549155: C0020964
C1679754 C0349790: C0582415
C1679754 C0429706: C0582415
C1679754 C0742857: C0582415
C1692321 C0678836: C0043124
C1692321 C3539881: C0043124
C1699926 C0026870: C3714584
C1699926 C0233703: C3714584
C1699926 C1739395: C0151878
C1700419 C0332472: C0054036
C1700419 C1157367: C0054036
C1700419 C1955877: C0054036
C1700887 C1417861: C4048280
C1700895 C0033785: C0205082
C1700895 C1535939: C0205082
C1700895 C2747816: C0205082
C1700895 C2931822: C0205082
C1701032 C0021743: C0066350
C1701032 C0026753: C0066350
C1701032 C0276500: C0066350
C1701032 C1522712: C0066350
C1701084 C0008055: C0028017
C1701084 C0008056: C0028017
C1701084 C0011315: C0028017
C1701084 C0016215: C0028017
C1701084 C0546994: C0028017
C1701084 C0678723: C0028017
C1701084 C0745283: C0028017
C1701084 C0848543: C0028017
C1701084 C1152715: C0028017
C1701084 C1289967: C0028017
C1701084 C1299043: C0028017
C1701084 C1522002: C0028017
C1701084 C1552140: C0028017
C1701084 C3887595: C0028017
C1701084 C3887949: C0028017
C1701084 C4279968: C0028017
C1701406 C0035976: C0304518
C1701790 C0004475: C1417912
C1701790 C0028326: C1414609
C1701790 C0035923: C1417912
C1701790 C0036681: C1417912
C1701790 C0042333: C1417912
C1701790 C0042721: C1414609
C1701790 C0152069: C1414609
C1701790 C0333565: C1414609
C1701790 C0346973: C1414609
C1701790 C0678209: C1414609
C1701790 C0678723: C1414609
C1701790 C0718566: C0032486
C1701790 C0887927: C1414609
C1701790 C1415898: C0032486
C1701790 C1417913: C1417912
C1701790 C1421318: C1414609
C1701790 C1711178: C1417912
C1701790 C2699153: C1414609
C1704258 C1262313: C0276653
C1704723 C0028612: C0042774
C1704723 C0949880: C0042774
C1704723 C1514892: C0042774
C1704723 C3698360: C0042774
C1705285 C0004614: C0035235
C1705285 C0038826: C0035235
C1705285 C0439662: C0035235
C1705285 C0585105: C0035235
C1705285 C1160716: C0035235
C1705285 C3826770: C0035235
C1705504 C0393799: C0004134
C1705504 C0751445: C0004134
C1705569 C3544385: C0967223
C1705576 C0041912: C0877203
C1705576 C0419437: C0877203
C1705982 C0005867: C0028326
C1705982 C0025958: C1824711
C1705982 C0033618: C0028326
C1705982 C0595938: C0028326
C1705982 C0683201: C0028326
C1705982 C1150571: C1824711
C1705982 C1155328: C0028326
C1705982 C1292769: C0028326
C1705982 C1425385: C0530129
C1705982 C1511002: C0028326
C1705982 C1539703: C0530129
C1705982 C1545588: C0028326
C1705982 C1819430: C0028326
C1705982 C2611812: C0028326
C1705982 C3159140: C0028326
C1705982 C3271891: C0028326
C1706005 C0687737: C0019104
C1706289 C0033785: C0205082
C1706289 C0042774: C3544385
C1706289 C0599739: C1334081
C1706289 C1264606: C3544385
C1706289 C1332421: C1335872
C1706289 C1334888: C1335872
C1706289 C1535939: C0205082
C1706289 C1538586: C1335872
C1706289 C2747816: C0205082
C1706289 C2931822: C0205082
C1706289 C3826426: C1334081
C1706912 C0022353: C0275544
C1707108 C3179121: C0080058
C1707759 C0015187: C0085306
C1707759 C0016215: C0031886
C1707759 C0085164: C0085306
C1707759 C0085305: C0085306
C1707759 C0152517: C0936087
C1707759 C0206419: C0031886
C1707759 C0206750: C0936087
C1707759 C0318855: C0936087
C1707759 C0340044: C0031886
C1707759 C0343537: C0085306
C1707759 C0949880: C0936087
C1707759 C1402294: C0085306
C1707759 C3825858: C0031886
C1707995 C0083136: C1412831
C1707995 C0085828: C1412831
C1707995 C1157980: C1412831
C1707995 C1160698: C1412831
C1708063 C0221423: C0032269
C1708280 C0205395: C0061751
C1708280 C0230664: C0061751
C1708280 C0273115: C0061751
C1708280 C0282629: C0061751
C1708280 C0544570: C0061751
C1708280 C1537068: C0061751
C1708280 C1710602: C0061751
C1708280 C1722427: C0061751
C1708280 C2611127: C0061751
C1708280 C2717975: C0061751
C1708280 C3543842: C0061751
C1709627 C0015187: C0085306
C1709627 C0032290: C1260880
C1709627 C0085164: C0085306
C1709627 C0085305: C0085306
C1709627 C0239182: C1260880
C1709627 C0343537: C0085306
C1709627 C1402294: C0085306
C1709627 C1545588: C1260880
C1709827 C3495919: C3534339
C1709846 C0152517: C0015763
C1710602 C0205395: C0061751
C1710602 C0230664: C0061751
C1710602 C0273115: C0061751
C1710602 C0282629: C0061751
C1710602 C0544570: C0061751
C1710602 C1537068: C0061751
C1710602 C1722427: C0061751
C1710602 C2611127: C0061751
C1710602 C2717975: C0061751
C1718097 C0026456: C1422064
C1718097 C0029347: C0206558
C1718097 C0032962: C1422064
C1718097 C0055673: C2717970
C1718097 C0063034: C1422064
C1718097 C0072393: C1422064
C1718097 C0149725: C0029342
C1718097 C0276253: C0206558
C1718097 C0318598: C0206558
C1718097 C0333355: C0206558
C1718097 C0444746: C1422064
C1718097 C0598447: C1422064
C1718097 C1156309: C1422064
C1718097 C1419032: C1422064
C1718097 C1538915: C1422064
C1718097 C2830073: C1422064
C1718097 C3714634: C1422064
C1718813 C0042774: C0391719
C1718813 C0369332: C0391719
C1719048 C0016215: C0031886
C1719048 C0206419: C0031886
C1719048 C0275522: C0030393
C1719048 C0340044: C0031886
C1719048 C0694549: C0030393
C1719048 C3825858: C0031886
C1720919 C0439662: C0032768
C1721019 C0017161: C0085305
C1721019 C0277552: C0085305
C1721019 C1328843: C0085305
C1721092 C0077194: C1335071
C1721092 C4282052: C1335071
C1722427 C0205395: C0061751
C1722427 C0230664: C0061751
C1722427 C0273115: C0061751
C1722427 C0282629: C0061751
C1722427 C0318793: C0033770
C1722427 C0544570: C0061751
C1722427 C1537068: C0061751
C1722427 C1710602: C0061751
C1722427 C2611127: C0061751
C1722427 C2717975: C0061751
C1722427 C3543842: C0061751
C1723285 C0004626: C0065661
C1723285 C0020964: C0065661
C1723285 C0072600: C0065661
C1723285 C0085436: C0065661
C1723285 C0178324: C0065661
C1723285 C0282687: C0065661
C1723285 C0301852: C0065661
C1723285 C0854327: C0065661
C1723699 C0343662: C0017376
C1723699 C0700271: C0017376
C1738221 C1442489: C0058218
C1740843 C0019381: C0149725
C1740843 C0025345: C0149725
C1740843 C0030393: C0149725
C1740843 C0206558: C0149725
C1740843 C1516559: C0149725
C1742862 C0052198: C0052193
C1742862 C1412481: C0052193
C1742862 C3845933: C0052193
C1743775 C0205725: C0683201
C1817908 C0020433: C0014383
C1817908 C0042542: C0028612
C1817908 C0184511: C0014383
C1817908 C0206415: C0028612
C1817908 C0206435: C0014383
C1817908 C0682323: C0028612
C1817908 C1412463: C0028612
C1817908 C4296535: C0028612
C1819431 C0004419: C0019185
C1819431 C0020498: C0019185
C1819431 C0036638: C0019185
C1819431 C1854469: C0019185
C1822492 C0004614: C0035235
C1822492 C0038826: C0035235
C1822492 C0439662: C0035235
C1822492 C0585105: C0035235
C1822492 C1160716: C0035235
C1822492 C3826770: C0035235
C1822684 C0266463: C3714756
C1823007 C0019185: C0024348
C1823007 C0026870: C3714584
C1823007 C0028612: C0042774
C1823007 C0233703: C3714584
C1823007 C0581621: C3178810
C1823007 C0599561: C3178810
C1823007 C0854416: C0024348
C1823007 C0949880: C0042774
C1823007 C1514892: C0042774
C1823007 C3698360: C0042774
C1823174 C0064113: C0035736
C1823174 C0597354: C0035736
C1823174 C1419818: C0035736
C1823437 C0012644: C0063469
C1823437 C0678836: C0043124
C1823437 C3539881: C0043124
C1823458 C0008055: C1150587
C1823491 C0003342: C0812445
C1823491 C0273115: C2829991
C1823491 C0334220: C0812445
C1823491 C1426212: C2829991
C1823491 C1537068: C1414141
C1823491 C1545588: C0812445
C1823491 C3694279: C1414141
C1823600 C2681309: C1417230
C1823640 C0019185: C0301896
C1823640 C0031689: C1540210
C1823640 C0033770: C1540210
C1823640 C0034850: C1540210
C1823640 C0332149: C1540210
C1823640 C1150587: C1540210
C1823640 C1540661: C1540210
C1823640 C2963492: C1537068
C1823640 C3178870: C1540210
C1823796 C1522002: C0301714
C1824082 C0061751: C1336763
C1824082 C0061878: C1956385
C1824082 C1413188: C1956385
C1824082 C1539479: C1956385
C1824510 C0042720: C0002055
C1824510 C0253923: C0002055
C1824711 C0004903: C0025958
C1824711 C0028326: C1705982
C1824711 C0042774: C0025958
C1824711 C0530129: C1705982
C1824711 C1367485: C1705982
C1824711 C1424776: C1705982
C1824728 C0014378: C0271429
C1824728 C0035473: C0271429
C1824728 C0205395: C0242994
C1824728 C0318467: C0271429
C1824728 C0339916: C0271429
C1824728 C0686747: C0271429
C1824728 C0919432: C0084785
C1824728 C1408258: C0242994
C1824728 C3540840: C0242994
C1824735 C0019185: C0024348
C1824735 C0854416: C0024348
C1824903 C0032080: C1539479
C1824903 C0234112: C1539479
C1825497 C0042774: C0010590
C1825497 C0218986: C0010590
C1825497 C1327414: C0010590
C1825497 C1427472: C0010590
C1825498 C0012656: C0058272
C1825498 C0020094: C0058272
C1825498 C2936239: C1423062
C1825561 C1821461: C3715044
C1825561 C3242274: C3715044
C1825621 C0042767: C1310463
C1825621 C1817908: C0142292
C1825621 C3826170: C1421270
C1826446 C0231337: C0154830
C1826446 C0450254: C0154830
C1826446 C1079230: C0154830
C1826543 C0010418: C0332149
C1826543 C0018273: C0332149
C1826543 C0035304: C0332149
C1826543 C0235840: C0332149
C1826543 C0270612: C0332149
C1826543 C0276156: C0332149
C1826543 C0877564: C0332149
C1826543 C4061114: C0332149
C1826706 C0032972: C0009443
C1826706 C0035455: C0009443
C1826706 C0042774: C0009443
C1826706 C0436345: C0009443
C1826706 C0553757: C0009443
C1826706 C0742857: C0009443
C1826706 C0747845: C0009443
C1826706 C1260880: C0009443
C1826706 C1709854: C0009443
C1826758 C2963492: C1537068
C1826767 C0014429: C4281807
C1826767 C0162633: C4281807
C1826767 C0282581: C4281807
C1826767 C0301714: C4281807
C1826767 C1175743: C4281807
C1826767 C1419032: C4281807
C1826973 C0010828: C0206750
C1826973 C0014894: C0206750
C1826973 C0020175: C0206750
C1826973 C0022573: C0206750
C1826973 C0040517: C0206750
C1826973 C0041674: C0206750
C1826973 C0085306: C0206750
C1826973 C0151701: C0206750
C1826973 C0205395: C0206750
C1826973 C0235161: C0206750
C1826973 C0242459: C0206750
C1826973 C0318860: C0206750
C1826973 C0393639: C0206750
C1826973 C0679309: C0206750
C1826973 C0836924: C0206750
C1826973 C0949920: C0206750
C1826973 C1135821: C0206750
C1826973 C1446614: C0206750
C1826973 C1554184: C0206750
C1826973 C1697446: C0206750
C1826973 C3494174: C0206750
C1829683 C0694549: C0025303
C1830770 C0010828: C0206750
C1830770 C0014894: C0206750
C1830770 C0020175: C0206750
C1830770 C0022573: C0206750
C1830770 C0040517: C0206750
C1830770 C0041674: C0206750
C1830770 C0085306: C0206750
C1830770 C0151701: C0206750
C1830770 C0205395: C0206750
C1830770 C0235161: C0206750
C1830770 C0242459: C0206750
C1830770 C0318860: C0206750
C1830770 C0393639: C0206750
C1830770 C0679309: C0206750
C1830770 C0836924: C0206750
C1830770 C0949920: C0206750
C1830770 C1135821: C0206750
C1830770 C1446614: C0206750
C1830770 C1554184: C0206750
C1830770 C1697446: C0206750
C1830770 C3494174: C0206750
C1831759 C0030499: C0439662
C1831759 C0043124: C0439662
C1831759 C0521657: C0439662
C1831992 C1318973: C0029347
C1835886 C0051755: C0242632
C1835886 C2936411: C1332817
C1836008 C1419188: C2239887
C1842820 C0694549: C0746102
C1842820 C0948441: C0746102
C1843921 C1299586: C0002986
C1845609 C0003257: C0205160
C1845609 C0025874: C0205160
C1845609 C0085166: C0205160
C1845609 C0694549: C0205160
C1845609 C1260880: C0205160
C1845609 C3672014: C0205160
C1846735 C2963492: C1537068
C1849334 C1517940: C0004030
C1851908 C1299586: C0002986
C1853237 C1321760: C1262018
C1853685 C0016627: C0874161
C1853685 C0264220: C0874161
C1853685 C0442886: C0874161
C1853685 C1373218: C0874161
C1853685 C1412268: C0874161
C1853685 C1709854: C0874161
C1853685 C2713885: C0874161
C1853685 C2926735: C0874161
C1853685 C2945640: C0874161
C1853685 C3842676: C0874161
C1853685 C4061114: C0874161
C1854336 C1151115: C0311727
C1854469 C0004614: C0035235
C1854469 C0033785: C0205082
C1854469 C0038826: C0035235
C1854469 C0439662: C0035235
C1854469 C0585105: C0035235
C1854469 C1160716: C0035235
C1854469 C1512692: C0042721
C1854469 C1535939: C0205082
C1854469 C2747816: C0205082
C1854469 C2931822: C0205082
C1854469 C3826770: C0035235
C1855068 C0010813: C1535939
C1855068 C0015970: C1535939
C1855068 C0276653: C1535939
C1855068 C0376525: C1535939
C1855068 C0549493: C1535939
C1855068 C1262313: C1535939
C1856453 C0010828: C0206750
C1856453 C0014894: C0206750
C1856453 C0020175: C0206750
C1856453 C0022573: C0206750
C1856453 C0040517: C0206750
C1856453 C0041674: C0206750
C1856453 C0085306: C0206750
C1856453 C0151701: C0206750
C1856453 C0205395: C0206750
C1856453 C0235161: C0206750
C1856453 C0242459: C0206750
C1856453 C0318860: C0206750
C1856453 C0393639: C0206750
C1856453 C0679309: C0206750
C1856453 C0836924: C0206750
C1856453 C0949920: C0206750
C1856453 C1135821: C0206750
C1856453 C1446614: C0206750
C1856453 C1554184: C0206750
C1856453 C1697446: C0206750
C1856453 C3494174: C0206750
C1859520 C0680220: C0037773
C1861172 C0002892: C0007398
C1861452 C0003257: C0205160
C1861452 C0025874: C0205160
C1861452 C0085166: C0205160
C1861452 C0694549: C0205160
C1861452 C1260880: C0205160
C1861452 C3672014: C0205160
C1863094 C0028612: C0042774
C1863094 C0949880: C0042774
C1863094 C1514892: C0042774
C1863094 C3698360: C0042774
C1864692 C0003257: C0205160
C1864692 C0025874: C0205160
C1864692 C0051755: C0080202
C1864692 C0085166: C0205160
C1864692 C0694549: C0205160
C1864692 C1260880: C0205160
C1864692 C3672014: C0205160
C1864770 C0008055: C0068788 C1150587
C1864770 C0008056: C0068788
C1864770 C0008058: C0021743
C1864770 C0009443: C0068788
C1864770 C0010813: C0004475
C1864770 C0014070: C0700271
C1864770 C0020687: C0004475
C1864770 C0025831: C0021743
C1864770 C0026456: C0700271
C1864770 C0035369: C0021743
C1864770 C0035924: C0068788
C1864770 C0086574: C0021743
C1864770 C0242629: C0700271
C1864770 C0282687: C0068788
C1864770 C0305052: C0068788
C1864770 C0398686: C0068788
C1864770 C0401151: C0068788
C1864770 C0439662: C0068788
C1864770 C0529196: C0700271
C1864770 C0872251: C0068788
C1864770 C0877203: C0068788
C1864770 C1159825: C0004475
C1864770 C1257858: C0700271
C1864770 C1334482: C1174318
C1864770 C1413756: C0068788
C1864770 C1436435: C0068788
C1864770 C1537068: C0068788
C1864770 C1540210: C0700271
C1864770 C1552140: C0068788
C1864770 C1708335: C0068788
C1864770 C2247725: C0700271
C1864770 C3271951: C0700271
C1864770 C3694279: C0700271
C1864770 C3698360: C0068788
C1864770 C4277577: C0068788
C1864770 C4282114: C1150587
C1868833 C0026941: C0006272
C1868981 C0037937: C1701940
C1868981 C1444096: C1701940
C1868981 C4521243: C1701940
C1870231 C0346973: C1883559
C1871210 C0035552: C0248441
C1871210 C0230625: C0248441
C1872347 C0085305: C1721019
C1874451 C0149725: C0018273
C1874451 C0349790: C0582415
C1874451 C0429706: C0582415
C1874451 C0599878: C0206545
C1874451 C0742857: C0582415
C1874451 C1698510: C0206545
C1874451 C3825858: C0206545
C1875319 C0276447: C2317131
C1875319 C1698510: C0318467
C1875319 C4086268: C2317131
C1875384 C0030499: C0439662
C1875384 C0043124: C0439662
C1875384 C0521657: C0439662
C1875784 C0033785: C0205082
C1875784 C1535939: C0205082
C1875784 C2747816: C0205082
C1875784 C2931822: C0205082
C1876229 C0003130: C0683521
C1876229 C0010356: C0683521
C1876229 C0376525: C0042736
C1876229 C1150095: C0042736
C1876229 C1514570: C0042736
C1881134 C0262926: C0037199
C1881134 C0700148: C0037199
C1881134 C3816499: C0037199
C1882127 C0011315: C1175743
C1882127 C0342409: C1175743
C1882413 C0341950: C2905612
C1882413 C0522310: C2905612
C1882413 C1444007: C2905612
C1883036 C0013480: C1624602
C1883036 C0014059: C1624602
C1883036 C0014070: C0700271
C1883036 C0026456: C0700271
C1883036 C0037285: C1624602
C1883036 C0242629: C0700271
C1883036 C0317807: C1624602
C1883036 C0529196: C0700271
C1883036 C1257858: C0700271
C1883036 C1540210: C0700271
C1883036 C1820031: C1624602
C1883036 C1864770: C0700271
C1883036 C2247725: C0700271
C1883036 C2698696: C1624602
C1883036 C3271951: C0700271
C1883036 C3694279: C0700271
C1883413 C0020964: C0019100
C1883413 C3280586: C0019100
C1883413 C3899656: C0019100
C1921428 C0085305: C0206421
C1921428 C0152517: C0936087
C1921428 C0206750: C0936087
C1921428 C0318855: C0206421 C0936087
C1921428 C0949880: C0206421 C0936087
C1921428 C1264607: C0017161
C1921430 C0085305: C0206421
C1921430 C0152517: C0936087
C1921430 C0206750: C0936087
C1921430 C0318855: C0206421 C0936087
C1921430 C0949880: C0206421 C0936087
C1921430 C1264607: C0017161
C1953384 C0700271: C1883036
C1953384 C1624602: C1883036
C1955830 C0017278: C0010813
C1955830 C0055817: C0010813
C1955830 C0598175: C0010813
C1956003 C2963492: C1537068
C1956149 C0242611: C0016925
C1956374 C0010827: C0035142
C1956374 C0036085: C0035142
C1956374 C0392938: C0035142
C1956385 C0032080: C1539479
C1956385 C0234112: C1539479
C1956385 C0276653: C1413188
C1956385 C0302158: C1413188
C1960107 C4468385: C3178870
C1960892 C0006114: C0333361
C1963724 C0014009: C0694549
C1963724 C0019079: C0694549
C1963724 C0035236: C0694549
C1963724 C0035473: C0694549
C1963724 C0206076: C0010414
C1963724 C0729531: C0694549 C0004626
C1963724 C1301752: C0694549
C1963724 C1535939: C0694549
C1963724 C1641393: C0694549
C1963724 C1646817: C0694549
C1963724 C1719672: C0694549
C1963758 C0278061: C0265267
C1964029 C0003130: C0032302
C1964029 C0450254: C0032302
C1964257 C0009443: C0032310
C1964257 C0275524: C0032310
C1964257 C0597404: C0032310
C1964257 C1318973: C0029347
C1964257 C1510889: C0032310
C1964257 C1701940: C0032310
C1964257 C4545296: C0032310
C1969043 C0008049: C0273115
C1969043 C0085682: C0273115
C1969043 C0521530: C0273115
C1970031 C2963492: C1537068
C1979849 C0022827: C0075278
C1979849 C0290266: C0075278
C1997883 C0013369: C3540840
C1997883 C0037383: C3540840
C1997883 C0600177: C3540840
C1997883 C0742078: C3540840
C1997883 C1290816: C3540840
C2001210 C0004134: C3539881
C2001210 C0007292: C3539881
C2001210 C0009443: C3539881
C2001210 C0017161: C3539881
C2001210 C0019629: C3539881
C2001210 C0020962: C3539881
C2001210 C0023402: C3539881
C2001210 C0032486: C3539881
C2001210 C0042542: C3539881
C2001210 C0042774: C3539881
C2001210 C0054874: C3539881
C2001210 C0085306: C3539881
C2001210 C0085828: C3539881
C2001210 C0086574: C3539881
C2001210 C0206071: C3539881
C2001210 C0206545: C3539881
C2001210 C0231337: C3539881
C2001210 C0287990: C3539881
C2001210 C0325051: C3539881
C2001210 C0348321: C3539881
C2001210 C0392674: C3539881
C2001210 C1151115: C3539881
C2001210 C1155080: C3539881
C2001210 C1156810: C3539881
C2001210 C1334081: C3539881
C2001210 C1335872: C3539881
C2001210 C1413371: C3539881
C2001210 C1414134: C3539881
C2001210 C1414609: C3539881
C2001210 C1417190: C3539881
C2001210 C1510818: C3539881
C2001210 C1514892: C3539881
C2001210 C1515126: C3539881
C2001210 C1523993: C3539881
C2001210 C1545588: C3539881
C2001210 C1819444: C3539881
C2001210 C3271756: C3539881
C2001210 C3272629: C3539881
C2001210 C3687252: C3539881
C2001210 C3812881: C3539881
C2001210 C3845593: C3539881
C2001210 C3897262: C3539881
C2001521 C0729531: C0004626
C2001525 C0376525: C0042736
C2001525 C1150095: C0042736
C2001525 C1514570: C0042736
C2001856 C0028612: C0042774
C2001856 C0949880: C0042774
C2001856 C1514892: C0042774
C2001856 C3698360: C0042774
C2002839 C0008049: C0273115
C2002839 C0085682: C0273115
C2002839 C0521530: C0273115
C2047215 C0043125: C0275522
C2047215 C0577053: C0275522
C2062441 C0017639: C0019348
C2062441 C0022573: C0019348
C2062441 C0024291: C0032269
C2062441 C0024426: C0019348
C2062441 C1148916: C0019348
C2062441 C1512485: C0019348
C2074898 C0019842: C0006063
C2074898 C0033770: C0006063
C2076600 C0032290: C0037383
C2220266 C0392349: C3495919
C2220266 C0439662: C3495919
C2220266 C3714738: C3495919
C2239937 C0001801: C0022144
C2239937 C1833177: C0729663
C2240392 C0349790: C0270724
C2247721 C0042774: C0010590
C2247721 C0218986: C0010590
C2247721 C1327414: C0010590
C2247721 C1427472: C0010590
C2247938 C0042708: C0206413
C2247938 C3873492: C0206413
C2258685 C0008733: C2959467
C2260797 C0028612: C0042774
C2260797 C0949880: C0042774
C2260797 C1514892: C0042774
C2260797 C3698360: C0042774
C2290915 C0030393: C0035473
C2290915 C0037231: C0035473
C2290915 C0086776: C0035473
C2290915 C0206545: C0006271
C2290915 C0275524: C0035473
C2290915 C0343537: C0006271
C2290915 C0449437: C0006271
C2290915 C0694549: C0035473
C2290915 C1145669: C0006271
C2290915 C1442786: C0006271
C2290915 C1641393: C0006271
C2290915 C3687252: C0006271
C2290915 C3826426: C0006271
C2290915 C4085595: C0035473
C2315667 C0008071: C0276289
C2315667 C0015927: C0276289
C2315667 C1155766: C0276289
C2315667 C2247634: C0276289
C2315667 C3642304: C0276289
C2316467 C0007398: C1861172
C2316467 C0334965: C1861172
C2316467 C0746730: C1861172
C2316467 C1539205: C0016576
C2317131 C0009447: C4086268
C2317131 C0032302: C4086268
C2317131 C0041912: C0276447
C2317131 C0161818: C0276447
C2317131 C0231807: C4086268
C2317131 C0582415: C0276447
C2317131 C1457868: C0276447
C2327880 C0085305: C1721019
C2346927 C0016215: C0002331
C2346927 C0318731: C0002331
C2346927 C3686923: C0002331
C2347051 C0205725: C0683201
C2347112 C0001468: C0960880
C2347112 C0010803: C0960880
C2347112 C0027341: C0960880
C2347112 C0041175: C0960880
C2347112 C0273115: C0960880
C2347112 C0279980: C0960880
C2347112 C1086889: C0960880
C2347112 C1265469: C0960880
C2347112 C1334033: C0960880
C2347168 C0001468: C0960880
C2347168 C0010803: C0960880
C2347168 C0027341: C0960880
C2347168 C0041175: C0960880
C2347168 C0273115: C0960880
C2347168 C0279980: C0960880
C2347168 C1086889: C0960880
C2347168 C1265469: C0960880
C2347168 C1334033: C0960880
C2347168 C1518060: C0385242
C2347899 C1158366: C3241937
C2348752 C0085305: C1721019
C2349740 C0002880: C0205395
C2349740 C0004030: C0205395
C2349740 C0008058: C0205395
C2349740 C0014061: C0205395
C2349740 C0019655: C0205395
C2349740 C0235029: C0205395
C2349740 C0264220: C0205395
C2349740 C0264733: C0205395
C2349740 C0343537: C0205395
C2349740 C0521530: C0205395
C2349740 C1264610: C0205395
C2349740 C1290325: C0205395
C2349740 C1319200: C0205395
C2349751 C0037937: C1701940
C2349751 C0206545: C0006271
C2349751 C0343537: C0006271
C2349751 C0449437: C0006271
C2349751 C1145669: C0006271
C2349751 C1442786: C0006271
C2349751 C1444096: C1701940
C2349751 C1641393: C0006271
C2349751 C3687252: C0006271
C2349751 C3826426: C0006271
C2349751 C4521243: C1701940
C2350529 C1517940: C0004030
C2351682 C0086413: C0475463
C2351682 C0243025: C0475463
C2351682 C0243083: C0475463
C2351682 C0282682: C0475463
C2351682 C0369497: C0475463
C2351682 C1183428: C0475463
C2351682 C2945724: C0475463
C2364082 C0007462: C0041912
C2364082 C0010201: C0041912
C2364082 C0014383: C0041912
C2364082 C0025345: C0041912
C2364082 C0025594: C0041912
C2364082 C0026826: C0041912
C2364082 C0035870: C0041912
C2364082 C0040435: C0041912
C2364082 C0233315: C0041912
C2364082 C0275522: C0041912
C2364082 C0349790: C0041912
C2364082 C1457868: C0041912
C2364082 C3843708: C0041912
C2364111 C0003130: C0683521
C2364111 C0010356: C0683521
C2598387 C0015927: C0595939
C2598387 C0242648: C0595939
C2599806 C0005867: C0028326
C2599806 C0033618: C0028326
C2599806 C0043125: C0028326
C2599806 C0595938: C0028326
C2599806 C0683201: C0028326
C2599806 C1155328: C0028326
C2599806 C1292769: C0028326
C2599806 C1511002: C0028326
C2599806 C1545588: C0028326
C2599806 C1819430: C0028326
C2599806 C2611812: C0028326
C2599806 C3159140: C0028326
C2599806 C3271891: C0028326
C2604695 C0206545: C0010827
C2604695 C0276289: C0010827
C2604695 C4505456: C0010827
C2604741 C1414805: C0031935
C2606019 C0003130: C1414253
C2606019 C0016627: C0874161
C2606019 C0024348: C1545588
C2606019 C0037906: C1414253
C2606019 C0264220: C0874161
C2606019 C0273115: C1414253
C2606019 C0276289: C1545588
C2606019 C0442886: C0874161
C2606019 C0771377: C1414253
C2606019 C1373218: C0874161
C2606019 C1412268: C0874161
C2606019 C1709854: C0874161
C2606019 C2713885: C0874161
C2606019 C2926735: C0874161
C2606019 C2945640: C0874161
C2606019 C3842676: C0874161
C2606019 C4061114: C0874161
C2611812 C0024291: C0031437
C2611812 C0030499: C0031437
C2613317 C0042774: C3687301
C2676468 C0205395: C0242994
C2676468 C1408258: C0242994
C2676468 C3540840: C0242994
C2677180 C0004903: C0025958
C2677180 C0042774: C0025958
C2678526 C1455147: C1419349
C2678526 C3540822: C1419349
C2681309 C1335590: C2936239
C2681309 C1414406: C2936239
C2681309 C1424447: C2936239
C2681309 C1424450: C2936239
C2681309 C1425353: C2936239
C2681309 C1427460: C2936239
C2681309 C1823437: C2936239
C2681309 C1824903: C2936239
C2681315 C1514248: C0699900
C2681315 C1523925: C0699900
C2681866 C0009763: C0020964
C2681866 C0010331: C0020964
C2681866 C0010418: C0020964
C2681866 C0036681: C0032414
C2681866 C0043125: C0032414
C2681866 C0051821: C0032414
C2681866 C0051976: C0020964
C2681866 C0206422: C0020964
C2681866 C0206545: C0020964
C2681866 C0312634: C0020964
C2681866 C0340044: C0020964
C2681866 C0683144: C0020964
C2681866 C0991566: C0032414
C2681866 C1160389: C0020964
C2681866 C1518681: C0032414
C2681866 C2945724: C0020964
C2681866 C3156137: C0032414
C2681866 C3549155: C0020964
C2697666 C1264607: C0017161
C2698142 C0012935: C0076656
C2698696 C0026438: C0358321
C2698696 C1704259: C0358321
C2698696 C1883036: C0358321
C2698696 C3698360: C0358321
C2698696 C3826020: C0358321
C2702333 C0017814: C0064332
C2702333 C0883208: C0064332
C2707655 C0001487: C0275524
C2707655 C0004120: C0275524
C2707655 C0027121: C0275524
C2707655 C0032556: C0275524
C2707655 C0206466: C0275524
C2707655 C0241411: C0275524
C2707655 C0319232: C0275524
C2707655 C0442886: C0275524
C2707655 C0518609: C0275524
C2707655 C0595939: C0275524
C2707655 C0678889: C0275524
C2707655 C1175743: C0275524
C2707655 C1260880: C0275524
C2707655 C1535939: C0275524
C2707655 C1545588: C0275524
C2707655 C2359834: C0275524
C2707655 C3272758: C0275524
C2707655 C3671958: C0275524
C2707655 C4061114: C0275524
C2707655 C4381196: C0275524
C2707655 C4510762: C0275524
C2708700 C0017814: C0064332
C2708700 C0883208: C0064332
C2711254 C0031350: C0035436
C2711254 C0038411: C0035436
C2715645 C0010828: C0206750
C2715645 C0014894: C0206750
C2715645 C0020175: C0206750
C2715645 C0022573: C0206750
C2715645 C0040517: C0206750
C2715645 C0041674: C0206750
C2715645 C0085306: C0206750
C2715645 C0151701: C0206750
C2715645 C0205395: C0206750
C2715645 C0235161: C0206750
C2715645 C0242459: C0206750
C2715645 C0318860: C0206750
C2715645 C0393639: C0206750
C2715645 C0679309: C0206750
C2715645 C0836924: C0206750
C2715645 C0949920: C0206750
C2715645 C1135821: C0206750
C2715645 C1446614: C0206750
C2715645 C1554184: C0206750
C2715645 C1697446: C0206750
C2715645 C3494174: C0206750
C2717719 C0010827: C0035142
C2717719 C0036085: C0035142
C2717719 C0392938: C0035142
C2717792 C0026941: C0006272
C2717801 C0694549: C0037900
C2717913 C0006272: C0002976
C2717940 C0021745: C1334078
C2717940 C0035142: C1334078
C2717940 C0035736: C1334078
C2717940 C0250400: C1334078
C2717940 C0276289: C1334078
C2717940 C1155328: C1334078
C2717940 C1415898: C1334078
C2717940 C1538067: C1334078
C2717977 C0011315: C1175743
C2717977 C0342409: C1175743
C2718128 C0009443: C0553757
C2718773 C0242994: C3890735
C2718773 C0341950: C2905612
C2718773 C0522310: C2905612
C2718773 C1444007: C2905612
C2720503 C0020621: C0426576
C2728259 C0001490: C0206422 C0597404
C2728259 C0009443: C0597404
C2728259 C0013467: C0006625
C2728259 C0020498: C1428927
C2728259 C0020621: C0006625
C2728259 C0029134: C0206422
C2728259 C0033785: C0205082
C2728259 C0054036: C1428927
C2728259 C0149725: C0018273
C2728259 C0154830: C0206422
C2728259 C0206171: C0597404
C2728259 C0206419: C0318855
C2728259 C0267456: C0318855
C2728259 C0275524: C0318855 C0018078
C2728259 C0276340: C0597404
C2728259 C0392938: C1428927
C2728259 C0877148: C0597404
C2728259 C1002306: C0318855
C2728259 C1258014: C0597404
C2728259 C1260880: C0277786
C2728259 C1264606: C0318855
C2728259 C1290325: C0206422 C0597404
C2728259 C1290807: C0318855
C2728259 C1318973: C0029347
C2728259 C1515945: C0085110
C2728259 C1535939: C0205082
C2728259 C2062441: C0597404
C2728259 C2747816: C0205082
C2728259 C2931822: C0205082
C2728259 C3687379: C0006625
C2733022 C0003903: C0086776
C2733022 C0011315: C1175743
C2733022 C0342409: C1175743
C2737043 C0019168: C0913092
C2737043 C0026918: C0913092
C2737043 C0039215: C0913092
C2737043 C0169101: C0913092
C2737043 C0206076: C0913092
C2737043 C0282474: C0913092
C2737043 C0301946: C0913092
C2737043 C1327441: C0913092
C2743435 C1545588: C0069906
C2744846 C0010813: C1453853
C2744846 C1175743: C0077536
C2744846 C1334877: C0077536
C2744846 C1415912: C1453853
C2744846 C3501358: C0169661
C2746078 C0003130: C0683521
C2746078 C0010356: C0683521
C2806454 C0277550: C0013369
C2825347 C0007428: C1415888
C2825347 C0282552: C1425042 C1332688
C2825347 C0302837: C1415888
C2825347 C0678210: C1415888
C2825347 C1422036: C1415888
C2826293 C0007462: C0041912
C2826293 C0010201: C0041912
C2826293 C0014383: C0041912
C2826293 C0025345: C0041912
C2826293 C0025594: C0041912
C2826293 C0026826: C0041912
C2826293 C0035870: C0041912
C2826293 C0040435: C0041912
C2826293 C0231224: C0010356
C2826293 C0233315: C0041912
C2826293 C0275522: C0041912
C2826293 C0349412: C0010356
C2826293 C0349790: C0041912
C2826293 C0578022: C0010356
C2826293 C1457868: C0041912
C2826293 C3843708: C0041912
C2827387 C0042767: C1826724
C2827774 C0032972: C0009443
C2827774 C0042774: C0009443
C2827774 C0553757: C0009443
C2827774 C0742857: C0009443
C2827774 C0747845: C0009443
C2827774 C1260880: C0009443
C2827774 C1709854: C0009443
C2827774 C3694279: C0025355
C2828040 C0027756: C0243026
C2828242 C0006801: C3698360
C2828242 C0010076: C3698360
C2828242 C0064113: C0035736
C2828242 C0206277: C3698360
C2828242 C0597354: C0035736
C2828242 C1419818: C0035736
C2828961 C0023240: C0221423
C2828961 C0275524: C0221423
C2828961 C0347950: C0221423
C2828961 C1542834: C0221423
C2828961 C3714541: C0221423
C2829991 C0008049: C0273115
C2829991 C0085682: C0273115
C2829991 C0521530: C0273115
C2829991 C1335873: C1426212
C2919405 C0001468: C0960880
C2919405 C0010803: C0960880
C2919405 C0027341: C0960880
C2919405 C0041175: C0960880
C2919405 C0273115: C0960880
C2919405 C0279980: C0960880
C2919405 C1086889: C0960880
C2919405 C1265469: C0960880
C2919405 C1334033: C0960880
C2926735 C0001487: C0275524
C2926735 C0004120: C0275524
C2926735 C0010828: C0206750
C2926735 C0014894: C0206750
C2926735 C0020175: C0206750
C2926735 C0020746: C0064858
C2926735 C0022573: C0206750
C2926735 C0027121: C0275524
C2926735 C0032556: C0275524
C2926735 C0033785: C0205082
C2926735 C0035870: C0064858
C2926735 C0040517: C0206750
C2926735 C0058231: C0909839
C2926735 C0085306: C0206750
C2926735 C0121772: C0054066
C2926735 C0151632: C0023518
C2926735 C0151701: C0206750
C2926735 C0205395: C0206750
C2926735 C0206466: C0275524
C2926735 C0235161: C0206750
C2926735 C0239134: C0054066
C2926735 C0241411: C0275524
C2926735 C0242459: C0206750
C2926735 C0318860: C0206750
C2926735 C0319232: C0275524
C2926735 C0339916: C3282879
C2926735 C0376536: C0014179
C2926735 C0393639: C0206750
C2926735 C0442886: C0275524
C2926735 C0518609: C0275524
C2926735 C0560024: C0054066
C2926735 C0595939: C0275524
C2926735 C0678889: C0275524
C2926735 C0679309: C0206750
C2926735 C0836924: C0206750
C2926735 C0867389: C1413774
C2926735 C0949920: C0206750
C2926735 C1135821: C0206750
C2926735 C1175743: C0275524
C2926735 C1258192: C0026820
C2926735 C1260880: C0275524
C2926735 C1262313: C0276653
C2926735 C1336779: C1413774
C2926735 C1535939: C0275524 C0205082
C2926735 C1554184: C0206750
C2926735 C1697446: C0206750
C2926735 C2359834: C0275524
C2926735 C2747816: C0205082
C2926735 C2931822: C0205082
C2926735 C3272758: C0275524
C2926735 C3494174: C0206750
C2926735 C3539881: C3282879
C2926735 C3671958: C0275524
C2926735 C4061114: C3282879 C0275524
C2926735 C4381196: C0275524
C2926735 C4510762: C0275524
C2930041 C0080194: C0032539
C2930490 C0205725: C0683201
C2930586 C0010828: C0206750
C2930586 C0014894: C0206750
C2930586 C0020175: C0206750
C2930586 C0022573: C0206750
C2930586 C0040517: C0206750
C2930586 C0041674: C0206750
C2930586 C0073240: C1309483
C2930586 C0085306: C0206750
C2930586 C0151701: C0206750
C2930586 C0205395: C0206750
C2930586 C0235161: C0206750
C2930586 C0242459: C0206750
C2930586 C0318860: C0206750
C2930586 C0393639: C0206750
C2930586 C0679309: C0206750
C2930586 C0836924: C0206750
C2930586 C0949920: C0206750
C2930586 C1135821: C0206750
C2930586 C1446614: C0206750
C2930586 C1554184: C0206750
C2930586 C1697446: C0206750
C2930586 C3494174: C0206750
C2930696 C0026456: C1422064
C2930696 C0032962: C1422064
C2930696 C0063034: C1422064
C2930696 C0072393: C1422064
C2930696 C0444746: C1422064
C2930696 C0598447: C1422064
C2930696 C1156309: C1422064
C2930696 C1419032: C1422064
C2930696 C1538915: C1422064
C2930696 C2830073: C1422064
C2930696 C3714634: C1422064
C2931926 C0013220: C0149678
C2931926 C0028612: C0042774
C2931926 C0035235: C3272281
C2931926 C0149514: C0011816
C2931926 C0258855: C4527316
C2931926 C0700323: C3272281
C2931926 C0748168: C0948245
C2931926 C0949880: C0042774
C2931926 C1422064: C2930696
C2931926 C1514892: C0042774
C2931926 C1624602: C4527316
C2931926 C1850165: C0948245
C2931926 C2936268: C2930696
C2931926 C3698360: C0042774
C2936239 C0035143: C1425353
C2936239 C0042774: C1425353
C2936239 C0043124: C1823437
C2936239 C0063469: C1823437
C2936239 C0066030: C1824903
C2936239 C0231162: C1427460
C2936239 C0305052: C1425353
C2936239 C1156140: C1427460
C2936239 C1334294: C1427460
C2936239 C1335877: C1823437
C2936239 C1539479: C1824903
C2936239 C1749467: C1823437
C2936272 C0009763: C0020964
C2936272 C0010331: C0020964
C2936272 C0010418: C0020964
C2936272 C0051976: C0020964
C2936272 C0206422: C0020964
C2936272 C0206545: C0020964
C2936272 C0312634: C0020964
C2936272 C0340044: C0020964
C2936272 C0683144: C0020964
C2936272 C1160389: C0020964
C2936272 C2945724: C0020964
C2936272 C3549155: C0020964
C2936329 C0019381: C0149725
C2936329 C0025345: C0149725
C2936329 C0030393: C0149725
C2936329 C0206558: C0149725
C2936329 C1516559: C0149725
C2936375 C0009763: C0020964
C2936375 C0010331: C0020964
C2936375 C0010418: C0020964
C2936375 C0051976: C0020964
C2936375 C0206422: C0020964
C2936375 C0206545: C0020964
C2936375 C0312634: C0020964
C2936375 C0340044: C0020964
C2936375 C0683144: C0020964
C2936375 C1160389: C0020964
C2936375 C2945724: C0020964
C2936375 C3549155: C0020964
C2936413 C0085305: C1721019
C2936529 C0017278: C0010813
C2936529 C0055817: C0010813
C2936529 C0598175: C0010813
C2936529 C1158366: C3241937
C2936624 C0029134: C0026783
C2936624 C1112174: C0026783
C2936624 C1175743: C0014049
C2936643 C0694549: C0025303
C2936788 C0003257: C0205160
C2936788 C0025874: C0205160
C2936788 C0085166: C0205160
C2936788 C0694549: C0205160
C2936788 C1260880: C0205160
C2936788 C3672014: C0205160
C2937289 C1160638: C0031495
C2937289 C1537068: C0031495
C2945626 C0030499: C0439662
C2945626 C0043124: C0439662
C2945626 C0521657: C0439662
C2945724 C0017278: C0010813
C2945724 C0055817: C0010813
C2945724 C0085305: C1721019
C2945724 C0598175: C0010813
C2960802 C0003257: C0205160
C2960802 C0025874: C0205160
C2960802 C0085166: C0205160
C2960802 C0694549: C0205160
C2960802 C1260880: C0205160
C2960802 C3672014: C0205160
C2962221 C0025062: C4267729
C2962221 C0264219: C4267729
C2962221 C0796085: C4267729
C2962221 C1449809: C4267729
C2973536 C0028956: C1421940
C2973536 C0042720: C1421940
C2973536 C1415892: C1421940
C2974289 C0010590: C1825497
C2976037 C0456981: C0042542
C2976303 C0064113: C0035736
C2976303 C0597354: C0035736
C2976303 C1419818: C0035736
C2976734 C0001964: C0034266
C2976734 C0041175: C0034266
C2985250 C0243052: C1310468
C2985250 C1265469: C1310468
C2985250 C1436435: C1310468
C2985250 C1522712: C1310468
C2985250 C1948023: C1310468
C2985546 C2987634: C0387687
C2985566 C0205725: C0013480
C2986386 C1443953: C0162633
C2986386 C3552093: C0162633
C2986489 C0021743: C0042731
C2986489 C0034848: C0042731
C2986489 C0700271: C0042731
C2986489 C1155328: C0042731
C2986489 C1334139: C0042731
C2986489 C1819430: C0042731
C2986858 C0035870: C0061198
C2986858 C0332155: C0061198
C2986868 C0051755: C0682639
C2986868 C0060916: C0682639
C2987634 C0019629: C0042210
C2987634 C0343641: C0042210
C3135457 C0521829: C1457865
C3146639 C0042720: C0146894
C3147110 C0005956: C0599220
C3147110 C0013570: C0599220
C3147110 C0206545: C0010827
C3147110 C0206750: C1414244
C3147110 C0276289: C0010827
C3147110 C0282587: C0599220
C3147110 C0312737: C0599220
C3147110 C0387687: C0599220
C3147110 C1545588: C0599220
C3147110 C2945724: C0599220
C3147110 C4505456: C0010827
C3147783 C0004475: C1417912
C3147783 C0030499: C0439662
C3147783 C0035923: C1417912
C3147783 C0036681: C1417912
C3147783 C0042333: C1417912
C3147783 C0043124: C0439662
C3147783 C0521657: C0439662
C3147783 C1417913: C1417912
C3147783 C1711178: C1417912
C3152625 C0014009: C0694549
C3152625 C0019079: C0694549
C3152625 C0035236: C0694549
C3152625 C0035473: C0694549
C3152625 C0275524: C0694549
C3152625 C0729531: C0694549
C3152625 C1301752: C0694549
C3152625 C1535939: C0694549
C3152625 C1641393: C0694549
C3152625 C1646817: C0694549
C3152625 C1719672: C0694549
C3152625 C3812881: C0694549
C3160718 C0013369: C3540840
C3160718 C0037383: C3540840
C3160718 C0600177: C3540840
C3160718 C0742078: C3540840
C3160718 C1290816: C3540840
C3164735 C0231224: C0010356
C3164735 C0237427: C0032786
C3164735 C0349412: C0010356
C3164735 C0578022: C0010356
C3164735 C0919691: C0032786
C3177188 C0009443: C0032310
C3177188 C0029347: C0032310
C3177188 C0597404: C0032310
C3177188 C0679838: C0024291
C3177188 C1510889: C0032310
C3177188 C1701940: C0032310
C3177188 C2985294: C0024291
C3177188 C4545296: C0032310
C3178367 C0006801: C3698360
C3178367 C0010076: C3698360
C3178367 C0206277: C3698360
C3178797 C0010828: C0206750
C3178797 C0014894: C0206750
C3178797 C0020175: C0206750
C3178797 C0022573: C0206750
C3178797 C0040517: C0206750
C3178797 C0041674: C0206750
C3178797 C0085306: C0206750
C3178797 C0151701: C0206750
C3178797 C0205395: C0206750
C3178797 C0235161: C0206750
C3178797 C0242459: C0206750
C3178797 C0318860: C0206750
C3178797 C0393639: C0206750
C3178797 C0679309: C0206750
C3178797 C0836924: C0206750
C3178797 C0949920: C0206750
C3178797 C1135821: C0206750
C3178797 C1446614: C0206750
C3178797 C1554184: C0206750
C3178797 C1697446: C0206750
C3178797 C3494174: C0206750
C3178810 C0042212: C0599561
C3178810 C0266789: C0599561
C3178810 C0683201: C0599561
C3178810 C0949307: C0599561
C3178810 C1721019: C0599561
C3178812 C2963492: C1537068
C3178849 C0206061: C0012755
C3178849 C0264490: C1613950
C3178849 C0599878: C0206545
C3178849 C1698510: C0206545
C3178849 C3825858: C0206545
C3179233 C0052198: C0052193
C3179233 C1412481: C0052193
C3179233 C3845933: C0052193
C3192263 C1739395: C0151878
C3242274 C0595939: C0276500
C3254637 C0019185: C1819431
C3254637 C0302809: C1819464
C3272281 C0004614: C0035235
C3272281 C0038826: C0035235
C3272281 C0585105: C0035235
C3272281 C0683521: C0700323
C3272281 C1160716: C0035235
C3272452 C0030499: C0439662
C3272452 C0043124: C0439662
C3272452 C0521657: C0439662
C3272453 C0205160: C0790233
C3272757 C0031046: C4061114
C3272757 C0031256: C4061114
C3272757 C0275524: C4061114
C3272757 C0302507: C4061114
C3272757 C0318467: C4061114
C3272757 C0743630: C4061114
C3272757 C1145669: C4061114
C3272757 C1412533: C4061114
C3272922 C0701807: C0029053
C3272922 C3850148: C0029053
C3273245 C1857435: C0265514
C3274704 C2936411: C1332817
C3276087 C0268732: C0264515
C3276087 C1290816: C0264515
C3276087 C3495919: C0264515
C3282879 C0004134: C3539881
C3282879 C0007292: C3539881
C3282879 C0007462: C0041912
C3282879 C0009443: C3539881
C3282879 C0010201: C0041912
C3282879 C0014179: C2926735
C3282879 C0014383: C0041912
C3282879 C0017161: C3539881
C3282879 C0019612: C2926735
C3282879 C0019629: C3539881
C3282879 C0020962: C3539881
C3282879 C0023402: C3539881
C3282879 C0023518: C2926735
C3282879 C0025345: C0041912
C3282879 C0025594: C0041912
C3282879 C0026820: C2926735
C3282879 C0026826: C0041912
C3282879 C0031046: C4061114
C3282879 C0031256: C4061114
C3282879 C0032486: C3539881
C3282879 C0035870: C0041912
C3282879 C0040435: C0041912
C3282879 C0042542: C3539881
C3282879 C0042774: C3539881
C3282879 C0054066: C2926735
C3282879 C0054874: C3539881
C3282879 C0059563: C2926735
C3282879 C0064858: C2926735
C3282879 C0078049: C2926735
C3282879 C0085306: C3539881
C3282879 C0085828: C3539881
C3282879 C0086574: C3539881
C3282879 C0151878: C2926735
C3282879 C0205082: C2926735
C3282879 C0206071: C3539881
C3282879 C0206545: C3539881
C3282879 C0206750: C2926735
C3282879 C0231337: C3539881
C3282879 C0233315: C0041912
C3282879 C0275522: C0041912
C3282879 C0275524: C2926735 C4061114
C3282879 C0276653: C2926735
C3282879 C0287990: C3539881
C3282879 C0302507: C4061114
C3282879 C0318467: C4061114
C3282879 C0325051: C3539881
C3282879 C0348321: C3539881
C3282879 C0349790: C0041912
C3282879 C0392674: C3539881
C3282879 C0521839: C0339916
C3282879 C0676831: C2926735
C3282879 C0742906: C2926735
C3282879 C0743630: C4061114
C3282879 C0909839: C2926735
C3282879 C1112565: C2926735
C3282879 C1119918: C2926735
C3282879 C1145669: C4061114
C3282879 C1151115: C3539881
C3282879 C1155080: C3539881
C3282879 C1156810: C3539881
C3282879 C1334081: C3539881
C3282879 C1335872: C3539881
C3282879 C1412533: C4061114
C3282879 C1413371: C3539881
C3282879 C1413774: C2926735
C3282879 C1414134: C3539881
C3282879 C1414609: C3539881
C3282879 C1417190: C3539881
C3282879 C1457868: C0041912
C3282879 C1510818: C3539881
C3282879 C1514892: C3539881
C3282879 C1515126: C3539881
C3282879 C1523993: C3539881
C3282879 C1545588: C3539881
C3282879 C1675326: C2926735
C3282879 C1698510: C0339916
C3282879 C1819444: C3539881
C3282879 C3271756: C3539881
C3282879 C3272629: C3539881
C3282879 C3476546: C2926735
C3282879 C3687252: C3539881
C3282879 C3812881: C3539881
C3282879 C3843708: C0041912
C3282879 C3845593: C3539881
C3282879 C3873275: C2926735
C3282879 C3897262: C3539881
C3467777 C0024348: C1545588
C3467777 C0276289: C1545588
C3470496 C2936413: C0017366
C3472181 C0558187: C0277527
C3472181 C3534575: C0277527
C3486779 C0036681: C0032414
C3486779 C0043125: C0032414
C3486779 C0051821: C0032414
C3486779 C0991566: C0032414
C3486779 C1518681: C0032414
C3486779 C3156137: C0032414
C3490407 C0035869: C0007428
C3490407 C0072330: C0007428
C3490407 C0700271: C0007428
C3490407 C1422064: C0007428
C3490407 C2945724: C0007428
C3492687 C0010590: C2247721
C3492687 C0206545: C0010827
C3492687 C0276289: C0010827
C3492687 C1259877: C0384768
C3492687 C1309025: C0384768
C3492687 C1310468: C0384768
C3492687 C4505456: C0010827
C3493461 C0008049: C0273115
C3493461 C0085682: C0273115
C3493461 C0521530: C0273115
C3494174 C0010828: C0206750
C3494174 C0014894: C0206750
C3494174 C0022573: C0206750
C3494174 C0040517: C0206750
C3494174 C0085306: C0206750
C3494174 C0151701: C0206750
C3494174 C0205395: C0206750
C3494174 C0235161: C0206750
C3494174 C0242459: C0206750
C3494174 C0318860: C0206750
C3494174 C0393639: C0206750
C3494174 C0679309: C0206750
C3494174 C0836924: C0206750
C3494174 C0949920: C0206750
C3494174 C1135821: C0206750
C3494174 C1446614: C0206750
C3494174 C1554184: C0206750
C3494174 C1697446: C0206750
C3494231 C0001468: C0960880
C3494231 C0010803: C0960880
C3494231 C0027341: C0960880
C3494231 C0041175: C0960880
C3494231 C0273115: C0960880
C3494231 C0279980: C0960880
C3494231 C1086889: C0960880
C3494231 C1265469: C0960880
C3494231 C1334033: C0960880
C3494245 C1335590: C2936239
C3494245 C1414406: C2936239
C3494245 C1424447: C2936239
C3494245 C1424450: C2936239
C3494245 C1425353: C2936239
C3494245 C1427460: C2936239
C3494245 C1823437: C2936239
C3494245 C1824903: C2936239
C3494456 C0042130: C0000832
C3494459 C0206750: C1373218
C3494870 C0243052: C1310468
C3494870 C1265469: C1310468
C3494870 C1436435: C1310468
C3494870 C1522712: C1310468
C3494870 C1948023: C1310468
C3495449 C0000932: C0700148
C3495449 C0152517: C0936087
C3495449 C0206750: C0936087
C3495449 C0949880: C0936087
C3495536 C0392349: C3495919
C3495536 C0439662: C3495919
C3495536 C3714738: C3495919
C3495919 C0030499: C0439662
C3495919 C0043124: C0439662
C3495919 C0521657: C0439662
C3495919 C3694279: C3714738
C3496793 C0003130: C0683521
C3496793 C0010356: C0683521
C3498657 C1656972: C1417335
C3498657 C1817605: C1417335
C3501358 C0010201: C0024282
C3501718 C0085305: C1721019
C3534339 C0392349: C3495919
C3534339 C0439662: C3495919
C3534339 C3714738: C3495919
C3534575 C0009940: C0016627
C3534575 C0018609: C0392209
C3534575 C0022882: C0016627
C3534575 C0028326: C0016627
C3534575 C0030568: C0016627
C3534575 C0162633: C0016627
C3536832 C0014179: C2926735
C3536832 C0019612: C2926735
C3536832 C0023518: C2926735
C3536832 C0026820: C2926735
C3536832 C0026870: C3714584
C3536832 C0033785: C0205082
C3536832 C0054066: C2926735
C3536832 C0059563: C2926735
C3536832 C0064858: C2926735
C3536832 C0078049: C2926735
C3536832 C0151878: C2926735
C3536832 C0206750: C2926735
C3536832 C0233703: C3714584
C3536832 C0275524: C2926735
C3536832 C0276653: C2926735
C3536832 C0676831: C2926735
C3536832 C0742906: C2926735
C3536832 C0909839: C2926735
C3536832 C1112565: C2926735
C3536832 C1119918: C2926735
C3536832 C1413774: C2926735
C3536832 C1535939: C0205082
C3536832 C1675326: C2926735
C3536832 C2747816: C0205082
C3536832 C2931822: C0205082
C3536832 C3282879: C2926735
C3536832 C3476546: C2926735
C3536832 C3873275: C2926735
C3536856 C0052193: C1742862
C3537218 C0275524: C1444092
C3538714 C2330894: C1332397
C3539125 C0004614: C0035235
C3539125 C0006132: C0010201
C3539125 C0035736: C0065335
C3539125 C0038826: C0035235
C3539125 C0042542: C0065335
C3539125 C0585105: C0035235
C3539125 C1160716: C0035235
C3539125 C3826770: C0035235
C3539125 C3853962: C0065335
C3539881 C0003130: C1514892
C3539881 C0015187: C0085306
C3539881 C0019167: C0287990
C3539881 C0022521: C0019629
C3539881 C0024904: C0392674
C3539881 C0028326: C1414609
C3539881 C0032972: C0009443
C3539881 C0035455: C0009443
C3539881 C0042736: C0287990
C3539881 C0074369: C0287990
C3539881 C0085164: C0085306
C3539881 C0085305: C0085306
C3539881 C0276289: C1545588
C3539881 C0278506: C3812881
C3539881 C0343537: C0085306
C3539881 C0393799: C0004134
C3539881 C0436345: C0009443
C3539881 C0444626: C0287990
C3539881 C0553757: C0009443
C3539881 C0599878: C0206545
C3539881 C0678723: C1414609
C3539881 C0728990: C3812881
C3539881 C0742857: C0009443
C3539881 C0747845: C0009443
C3539881 C0751445: C0004134
C3539881 C0887927: C1414609
C3539881 C0949880: C0042774
C3539881 C1260880: C0009443
C3539881 C1264607: C0017161
C3539881 C1279481: C3812881
C3539881 C1332421: C1335872
C3539881 C1334888: C1335872
C3539881 C1402294: C0085306
C3539881 C1412831: C0085828
C3539881 C1415898: C0032486
C3539881 C1421318: C1414609
C3539881 C1537068: C1413371
C3539881 C1538586: C1335872
C3539881 C1567665: C1414609
C3539881 C1698510: C0206545
C3539881 C3672014: C1417190
C3539881 C3694279: C0287990
C3539881 C3698360: C0042774
C3539881 C3825858: C0206545
C3539881 C4086268: C0231337
C3539922 C0019378: C0043125
C3539922 C0030617: C0012923
C3540512 C0015187: C0085306
C3540512 C0085164: C0085306
C3540512 C0085305: C0085306
C3540512 C0314732: C0035920
C3540512 C0343537: C0085306
C3540512 C1402294: C0085306
C3540840 C0032290: C0037383
C3540840 C0242994: C1290816
C3540840 C0277550: C0013369
C3541308 C0019351: C0019372
C3541308 C0149725: C0019372
C3541308 C0393639: C0019372
C3541308 C3539881: C0019372
C3541424 C0034344: C1418437
C3541424 C3890397: C1418437
C3542421 C0004134: C3539881
C3542421 C0007292: C3539881
C3542421 C0009443: C3539881
C3542421 C0017161: C3539881
C3542421 C0019629: C3539881
C3542421 C0020962: C3539881
C3542421 C0023402: C3539881
C3542421 C0032486: C3539881
C3542421 C0042542: C3539881
C3542421 C0042774: C3539881
C3542421 C0054874: C3539881
C3542421 C0085306: C3539881
C3542421 C0085828: C3539881
C3542421 C0086574: C3539881
C3542421 C0206071: C3539881
C3542421 C0206545: C3539881
C3542421 C0231337: C3539881
C3542421 C0287990: C3539881
C3542421 C0325051: C3539881
C3542421 C0348321: C3539881
C3542421 C0392674: C3539881
C3542421 C1151115: C3539881
C3542421 C1155080: C3539881
C3542421 C1156810: C3539881
C3542421 C1334081: C3539881
C3542421 C1335872: C3539881
C3542421 C1413371: C3539881
C3542421 C1414134: C3539881
C3542421 C1414609: C3539881
C3542421 C1417190: C3539881
C3542421 C1510818: C3539881
C3542421 C1514892: C3539881
C3542421 C1515126: C3539881
C3542421 C1523993: C3539881
C3542421 C1545588: C3539881
C3542421 C1819444: C3539881
C3542421 C3271756: C3539881
C3542421 C3272629: C3539881
C3542421 C3687252: C3539881
C3542421 C3812881: C3539881
C3542421 C3845593: C3539881
C3542421 C3897262: C3539881
C3542501 C0339881: C0042928
C3542501 C0393799: C0042928
C3544087 C0001311: C1258014
C3544087 C0001490: C1258014
C3544087 C0004626: C1258014
C3544087 C0029883: C1258014
C3544087 C0035242: C1258014
C3544087 C0206531: C1258014
C3544087 C0340044: C1258014
C3544087 C1515945: C0085110
C3544385 C0028612: C0042774
C3544385 C0332149: C1264606
C3544385 C0747845: C1264606
C3544385 C0949880: C0042774
C3544385 C1514892: C0042774
C3544385 C3698360: C0042774
C3642362 C0019185: C0024348
C3642362 C0854416: C0024348
C3652538 C0042214: C1320226
C3652538 C0206750: C1320226
C3652702 C0032972: C0009443
C3652702 C0035455: C0009443
C3652702 C0042774: C0009443
C3652702 C0436345: C0009443
C3652702 C0553757: C0009443
C3652702 C0742857: C0009443
C3652702 C0747845: C0009443
C3652702 C1260880: C0009443
C3652702 C1709854: C0009443
C3653288 C0028612: C0042774
C3653288 C0949880: C0042774
C3653288 C1514892: C0042774
C3653288 C3698360: C0042774
C3653320 C0037116: C0009326
C3656596 C0016627: C0080194
C3657787 C0033167: C2987634
C3657787 C0036681: C0032414
C3657787 C0042210: C2987634
C3657787 C0043125: C0032414
C3657787 C0051821: C0032414
C3657787 C0063699: C1819430
C3657787 C0205255: C2987634
C3657787 C0233481: C2987634
C3657787 C0681850: C2987634
C3657787 C0991566: C0032414
C3657787 C1335191: C2987634
C3657787 C1518681: C0032414
C3657787 C1654934: C1819430
C3657787 C3156137: C0032414
C3658291 C0026456: C1422064
C3658291 C0032962: C1422064
C3658291 C0063034: C1422064
C3658291 C0072393: C1422064
C3658291 C0444746: C1422064
C3658291 C0598447: C1422064
C3658291 C1156309: C1422064
C3658291 C1419032: C1422064
C3658291 C1538915: C1422064
C3658291 C2830073: C1422064
C3658291 C3714634: C1422064
C3659021 C0005956: C0599220
C3659021 C0010418: C0332149
C3659021 C0013570: C0599220
C3659021 C0018273: C0332149
C3659021 C0035304: C0332149
C3659021 C0235840: C0332149
C3659021 C0270612: C0332149
C3659021 C0276156: C0332149
C3659021 C0282587: C0599220
C3659021 C0312737: C0599220
C3659021 C0387687: C0599220
C3659021 C0877564: C0332149
C3659021 C1545588: C0599220
C3659021 C2945724: C0599220
C3659021 C4061114: C0332149
C3659838 C1334139: C1518440
C3659907 C0001468: C0960880
C3659907 C0010803: C0960880
C3659907 C0027341: C0960880
C3659907 C0041175: C0960880
C3659907 C0273115: C0960880
C3659907 C0279980: C0960880
C3659907 C1086889: C0960880
C3659907 C1265469: C0960880
C3659907 C1334033: C0960880
C3660996 C3495919: C0301630
C3661133 C0039635: C1428114
C3661133 C0276356: C1428114
C3665674 C0005778: C0003130
C3665674 C0032302: C0003130
C3665674 C0155765: C0003130
C3665674 C0205395: C0003130
C3665674 C0586553: C0003130
C3665674 C3850148: C0003130
C3670928 C0017161: C1921428
C3670928 C0206421: C1921428
C3670928 C0936087: C1921428
C3672014 C0015187: C0085306
C3672014 C0085164: C0085306
C3672014 C0085305: C0085306
C3672014 C0343537: C0085306
C3672014 C1402294: C0085306
C3687252 C0001311: C0276340
C3687301 C0028612: C0042774
C3687301 C0949880: C0042774
C3687301 C1514892: C0042774
C3687301 C3698360: C0042774
C3694279 C0001311: C1520005
C3694279 C0017278: C0010813
C3694279 C0020621: C0426576
C3694279 C0026780: C1520005
C3694279 C0032300: C1520005
C3694279 C0055817: C0010813
C3694279 C0267446: C1520005
C3694279 C0376536: C1520005
C3694279 C0598175: C0010813
C3694279 C3843708: C1520005
C3698360 C0302809: C0010076
C3710730 C0030499: C0439662
C3710730 C0043124: C0439662
C3710730 C0521657: C0439662
C3711684 C0028612: C0042774
C3711684 C0073240: C1419032
C3711684 C0949880: C0042774
C3711684 C1514892: C0042774
C3711684 C2717970: C1419032
C3711684 C3698360: C0042774
C3712368 C0343662: C0017376
C3712368 C0700271: C0017376
C3712374 C0001964: C0034266
C3712374 C0041175: C0034266
C3712557 C0012656: C0035691
C3712557 C0852110: C0035691
C3712557 C0949881: C0035691
C3713341 C1419744: C0007143
C3714568 C0037937: C1701940
C3714568 C0920165: C0010337
C3714568 C0948268: C0010337
C3714568 C1398354: C0010337
C3714568 C1444096: C1701940
C3714568 C4521243: C1701940
C3714738 C0010813: C3694279
C3714738 C0027984: C3694279
C3714738 C0426576: C3694279
C3714738 C0683323: C3694279
C3714738 C1286384: C3694279
C3714738 C1520005: C3694279
C3715044 C0276500: C3242274
C3776228 C0206412: C0012979
C3809546 C0031350: C0221135
C3809546 C0059386: C0221135
C3809546 C0439662: C0221135
C3810599 C0231224: C0010356
C3810599 C0349412: C0010356
C3810599 C0578022: C0010356
C3811063 C0026635: C0242781
C3811922 C0205939: C0018129
C3812195 C0024348: C1545588
C3812195 C0276289: C1545588
C3812195 C0742857: C0008677
C3812213 C0026456: C1422064
C3812213 C0032962: C1422064
C3812213 C0063034: C1422064
C3812213 C0072393: C1422064
C3812213 C0444746: C1422064
C3812213 C0598447: C1422064
C3812213 C1156309: C1422064
C3812213 C1419032: C1422064
C3812213 C1538915: C1422064
C3812213 C2830073: C1422064
C3812213 C3714634: C1422064
C3812881 C0015944: C0085166
C3812881 C0442726: C0728990
C3813209 C0003410: C0207683
C3813209 C0003440: C0207683
C3813209 C0016017: C0207683
C3813209 C0019167: C0287990
C3813209 C0042736: C0287990
C3813209 C0072348: C0207683
C3813209 C0074369: C0287990
C3813209 C0444626: C0287990
C3813209 C0700271: C0287990
C3813209 C1336641: C0207683
C3813209 C3694279: C0287990
C3813211 C0019185: C0024348
C3813211 C0854416: C0024348
C3815172 C0006114: C0333361
C3819026 C0341950: C2905612
C3819026 C0522310: C2905612
C3819026 C1444007: C2905612
C3824721 C0009443: C0037361
C3824721 C0948780: C0037361
C3825076 C0032302: C0003130
C3825076 C0155765: C0003130
C3825076 C0205395: C0003130
C3825076 C0586553: C0003130
C3825076 C3850148: C0003130
C3825288 C0009763: C0020964
C3825288 C0010331: C0020964
C3825288 C0010418: C0020964
C3825288 C0051976: C0020964
C3825288 C0206422: C0020964
C3825288 C0206545: C0020964
C3825288 C0312634: C0020964
C3825288 C0340044: C0020964
C3825288 C0683144: C0020964
C3825288 C1160389: C0020964
C3825288 C2945724: C0020964
C3825288 C3549155: C0020964
C3826020 C0206750: C0231337
C3826020 C4086268: C0231337
C3837051 C0679838: C0024291
C3837051 C2985294: C0024291
C3839394 C0009940: C0016627
C3839394 C0022882: C0016627
C3839394 C0028326: C0016627
C3839394 C0030568: C0016627
C3839394 C0162633: C0016627
C3840403 C0008049: C0273115
C3840403 C0085682: C0273115
C3840403 C0521530: C0273115
C3840775 C0392349: C3495919
C3840775 C0439662: C3495919
C3840775 C3714738: C3495919
C3840880 C0000932: C0700148
C3840892 C0678836: C0043124
C3840892 C3539881: C0043124
C3841448 C0032972: C0009443
C3841448 C0035455: C0009443
C3841448 C0035473: C0238990
C3841448 C0041912: C0238990
C3841448 C0042774: C0009443
C3841448 C0400887: C0238990
C3841448 C0436345: C0009443
C3841448 C0553757: C0009443
C3841448 C0742857: C0009443
C3841448 C0747845: C0009443
C3841448 C1260880: C0009443
C3841448 C1709854: C0009443
C3841448 C3656770: C0238990
C3842377 C0004576: C3241936
C3842377 C0019381: C0149725
C3842377 C0025345: C0149725
C3842377 C0030393: C0149725
C3842377 C0042495: C0748355
C3842377 C0206558: C0149725
C3842377 C0600031: C3241936
C3842377 C1516559: C0149725
C3842568 C0020964: C1609538
C3843647 C0014378: C0271429
C3843647 C0035473: C0271429
C3843647 C0318467: C0271429
C3843647 C0339916: C0271429
C3843647 C0686747: C0271429
C3843708 C0001487: C0275524
C3843708 C0004120: C0275524
C3843708 C0027121: C0275524
C3843708 C0032556: C0275524
C3843708 C0206466: C0275524
C3843708 C0241411: C0275524
C3843708 C0319232: C0275524
C3843708 C0442886: C0275524
C3843708 C0518609: C0275524
C3843708 C0595939: C0275524
C3843708 C0678889: C0275524
C3843708 C1175743: C0275524
C3843708 C1260880: C0275524
C3843708 C1535939: C0275524
C3843708 C1545588: C0275524
C3843708 C2359834: C0275524
C3843708 C3272758: C0275524
C3843708 C3671958: C0275524
C3843708 C4061114: C0275524
C3843708 C4381196: C0275524
C3843708 C4510762: C0275524
C3845238 C0392349: C3495919
C3845238 C0439662: C3495919
C3845238 C3714738: C3495919
C3850137 C1290816: C0019842
C3851699 C0004626: C0035236
C3851699 C0035229: C0035236
C3851699 C0206750: C0035236
C3851699 C0264515: C0035236
C3851699 C0796085: C0035236
C3851699 C0851901: C0035236
C3853734 C0006801: C3698360
C3853734 C0010076: C3698360
C3853734 C0206277: C3698360
C3853962 C0564444: C0020498
C3854164 C0302809: C0010076
C3854325 C0042774: C0038826
C3854325 C0264515: C0038826
C3854325 C0275524: C0038826
C3854325 C1040967: C0038826
C3854325 C4289767: C0038826
C3863587 C0023240: C0221423
C3863587 C0275524: C0221423
C3863587 C0347950: C0221423
C3863587 C1542834: C0221423
C3863587 C3714541: C0221423
C3873487 C0003130: C0025637
C3873487 C1623038: C0025637
C3874414 C0001490: C0597404
C3874414 C0004614: C0035235
C3874414 C0023240: C0221423
C3874414 C0032972: C0009443
C3874414 C0035455: C0009443
C3874414 C0038826: C0035235
C3874414 C0042774: C0009443
C3874414 C0206171: C0597404
C3874414 C0275524: C0032300 C0221423
C3874414 C0276340: C0597404
C3874414 C0347950: C0221423
C3874414 C0436345: C0009443
C3874414 C0439662: C0035235
C3874414 C0553757: C0009443
C3874414 C0585105: C0035235
C3874414 C0742857: C0009443
C3874414 C0747845: C0009443
C3874414 C0877148: C0597404
C3874414 C1160716: C0035235
C3874414 C1258014: C0597404
C3874414 C1260880: C0009443
C3874414 C1290325: C0597404
C3874414 C1542834: C0221423
C3874414 C1709854: C0009443
C3874414 C2062441: C0597404
C3874414 C3714541: C0221423
C3874414 C3826770: C0035235
C3874414 C4289767: C0032300
C3883776 C0008055: C1150587
C3883776 C0035304: C0302158
C3883776 C0080194: C0302158
C3883776 C4282114: C1150587
C3885145 C0205160: C1861452
C3887624 C0005778: C0003130
C3887624 C0032302: C0003130
C3887624 C0155765: C0003130
C3887624 C0205395: C0003130
C3887624 C0586553: C0003130
C3887624 C3850148: C0003130
C3887655 C0001311: C0276340
C3887655 C0004614: C0035235
C3887655 C0038826: C0035235
C3887655 C0439662: C0035235
C3887655 C0585105: C0035235
C3887655 C1160716: C0035235
C3887655 C3826770: C0035235
C3887680 C0184511: C0282682
C3887680 C0439662: C0282682
C3887680 C0599561: C0282682
C3887680 C0599739: C0282682
C3887680 C1749467: C0282682
C3887684 C0017360: C1519751
C3887684 C0017376: C1519751
C3887684 C0035685: C1519751
C3887684 C3159140: C1519751
C3887684 C3824144: C1519751
C3887958 C0004614: C0035235
C3887958 C0009763: C0020964
C3887958 C0010331: C0020964
C3887958 C0010418: C0020964
C3887958 C0028612: C0042774
C3887958 C0038826: C0035235
C3887958 C0051976: C0020964
C3887958 C0206422: C0020964
C3887958 C0206545: C0020964
C3887958 C0312634: C0020964
C3887958 C0340044: C0020964
C3887958 C0585105: C0035235
C3887958 C0683144: C0020964
C3887958 C0949880: C0042774
C3887958 C1160389: C0020964
C3887958 C1160716: C0035235
C3887958 C1514892: C0042774
C3887958 C2945724: C0020964
C3887958 C3549155: C0020964
C3887958 C3698360: C0042774
C3887958 C3826770: C0035235
C3889161 C0066350: C1701032
C3889161 C0333827: C1701032
C3889271 C0678723: C1414314
C3889687 C0015927: C0595939
C3889687 C0030499: C0439662
C3889687 C0043124: C0439662
C3889687 C0242648: C0595939
C3889687 C0521657: C0439662
C3890735 C0205395: C0242994
C3890735 C1408258: C0242994
C3890735 C3540840: C0242994
C3891563 C0020964: C4048280
C3891563 C1417861: C4048280
C3891713 C0439662: C3147783
C3891713 C0751455: C3147783
C3891713 C1417912: C3147783
C3891959 C0085305: C1721019
C3899368 C0006801: C3698360
C3899368 C0010076: C3698360
C3899368 C0205725: C0013480
C3899368 C0206277: C3698360
C3900018 C1056474: C0578491
C3900018 C1112209: C0578491
C4016022 C0206545: C0161818
C4036283 C0010813: C3694279
C4036283 C0027984: C3694279
C4036283 C0426576: C3694279
C4036283 C0683323: C3694279
C4036283 C1286384: C3694279
C4036283 C1520005: C3694279
C4038931 C0004626: C0729531
C4038931 C0007462: C0041912
C4038931 C0010201: C0041912
C4038931 C0014383: C0041912
C4038931 C0025345: C0041912
C4038931 C0025594: C0041912
C4038931 C0026826: C0041912
C4038931 C0032300: C0729531
C4038931 C0035870: C0041912
C4038931 C0040435: C0041912
C4038931 C0233315: C0041912
C4038931 C0271429: C0729531
C4038931 C0275522: C0041912
C4038931 C0275556: C0729531
C4038931 C0349790: C0041912
C4038931 C0694549: C0729531
C4038931 C0870646: C0729531
C4038931 C1457868: C0041912
C4038931 C3843708: C0041912
C4038931 C4289767: C0729531
C4042765 C0033785: C0205082
C4042765 C1535939: C0205082
C4042765 C2747816: C0205082
C4042765 C2931822: C0205082
C4042916 C0679838: C0024291
C4042916 C2985294: C0024291
C4043243 C0318793: C0033770
C4044947 C0004698: C0748159
C4044947 C0024312: C0939237
C4044947 C0030807: C1609165
C4044947 C0041199: C1609165
C4044947 C0235272: C0939237
C4044947 C0301626: C0939237
C4044947 C0318356: C0939237
C4044947 C0337810: C1609165
C4044947 C0421293: C0939237
C4044947 C0476474: C0939237
C4044947 C0541782: C0939237
C4044947 C0746730: C1609165
C4044947 C1290916: C0939237
C4044947 C1824180: C1609165
C4044947 C2242708: C1609165
C4044947 C3272626: C1609165
C4045546 C0009326: C0376705
C4048280 C0009763: C0020964
C4048280 C0010331: C0020964
C4048280 C0010418: C0020964
C4048280 C0051976: C0020964
C4048280 C0206545: C0020964
C4048280 C0312634: C0020964
C4048280 C0340044: C0020964
C4048280 C0683144: C0020964
C4048280 C1160389: C0020964
C4048280 C2945724: C0020964
C4048280 C3549155: C0020964
C4048302 C0042774: C0010590
C4048302 C0218986: C0010590
C4048302 C1327414: C0010590
C4048302 C1427472: C0010590
C4049918 C0449437: C2348066
C4049918 C0473237: C2348066
C4050026 C0010828: C0206750
C4050026 C0014894: C0206750
C4050026 C0020175: C0206750
C4050026 C0022573: C0206750
C4050026 C0040517: C0206750
C4050026 C0041674: C0206750
C4050026 C0085306: C0206750
C4050026 C0151701: C0206750
C4050026 C0205395: C0206750
C4050026 C0235161: C0206750
C4050026 C0242459: C0206750
C4050026 C0318860: C0206750
C4050026 C0393639: C0206750
C4050026 C0679309: C0206750
C4050026 C0836924: C0206750
C4050026 C0949920: C0206750
C4050026 C1135821: C0206750
C4050026 C1554184: C0206750
C4050026 C1697446: C0206750
C4050026 C3494174: C0206750
C4050309 C0010828: C0206750
C4050309 C0014894: C0206750
C4050309 C0020175: C0206750
C4050309 C0022573: C0206750
C4050309 C0040517: C0206750
C4050309 C0041674: C0206750
C4050309 C0085306: C0206750
C4050309 C0151701: C0206750
C4050309 C0205395: C0206750
C4050309 C0235161: C0206750
C4050309 C0242459: C0206750
C4050309 C0318860: C0206750
C4050309 C0393639: C0206750
C4050309 C0679309: C0206750
C4050309 C0836924: C0206750
C4050309 C0949920: C0206750
C4050309 C1135821: C0206750
C4050309 C1446614: C0206750
C4050309 C1554184: C0206750
C4050309 C1697446: C0206750
C4050309 C3494174: C0206750
C4054524 C0004614: C0035235
C4054524 C0038826: C0035235
C4054524 C0439662: C0035235
C4054524 C0585105: C0035235
C4054524 C1160716: C0035235
C4054524 C3826770: C0035235
C4061114 C0001487: C0275524
C4061114 C0004120: C0275524
C4061114 C0010380: C0302507
C4061114 C0027121: C0275524
C4061114 C0032556: C0275524
C4061114 C0038826: C0743630
C4061114 C0206466: C0275524
C4061114 C0241411: C0275524
C4061114 C0277562: C1412533
C4061114 C0319232: C0275524
C4061114 C0442886: C0275524
C4061114 C0518609: C0275524
C4061114 C0595939: C0275524
C4061114 C0678889: C0275524
C4061114 C1175743: C0275524
C4061114 C1260880: C0275524
C4061114 C1301752: C1412533
C4061114 C1535939: C0275524
C4061114 C1545588: C0275524
C4061114 C1698510: C0318467
C4061114 C2359834: C0275524
C4061114 C3272758: C0275524
C4061114 C3671958: C0275524
C4061114 C4381196: C0275524
C4061114 C4510762: C0275524
C4068112 C0055633: C1425964
C4068112 C0376525: C1425964
C4080052 C0026456: C1422064
C4080052 C0032962: C1422064
C4080052 C0063034: C1422064
C4080052 C0072393: C1422064
C4080052 C0444746: C1422064
C4080052 C0598447: C1422064
C4080052 C1156309: C1422064
C4080052 C1419032: C1422064
C4080052 C1538915: C1422064
C4080052 C2830073: C1422064
C4080052 C3714634: C1422064
C4080053 C0026456: C1422064
C4080053 C0032962: C1422064
C4080053 C0063034: C1422064
C4080053 C0072393: C1422064
C4080053 C0444746: C1422064
C4080053 C0598447: C1422064
C4080053 C1156309: C1422064
C4080053 C1419032: C1422064
C4080053 C1538915: C1422064
C4080053 C2830073: C1422064
C4080053 C3714634: C1422064
C4080453 C0339289: C0020275
C4080453 C1420744: C0020275
C4082587 C0206419: C1152412
C4082587 C1853685: C1152412
C4084937 C0021055: C0678209
C4086268 C0003130: C0032302
C4086268 C0450254: C0032302
C4086522 C0003257: C0205160
C4086522 C0025874: C0205160
C4086522 C0085166: C0205160
C4086522 C0694549: C0205160
C4086522 C1260880: C0205160
C4086522 C3672014: C0205160
C4086530 C0011315: C1175743
C4086530 C0342409: C1175743
C4242052 C0017278: C0010813
C4242052 C0055817: C0010813
C4242052 C0598175: C0010813
C4263510 C0266463: C3714756
C4266460 C0010813: C1535939
C4266460 C0015970: C1535939
C4266460 C0276653: C1535939
C4266460 C0376525: C1535939
C4266460 C0549493: C1535939
C4266460 C1262313: C1535939
C4267729 C0035473: C0025062
C4267729 C0392171: C0796085
C4267729 C0600228: C0025062
C4267729 C1175743: C0025062
C4267729 C1370824: C0025062
C4267729 C1705285: C1449809
C4276741 C1444092: C3537218
C4276741 C3658219: C3537218
C4277577 C1335877: C1428476
C4277577 C1516170: C1428476
C4277577 C1519751: C1428476
C4277661 C0042774: C0010590
C4277661 C0218986: C0010590
C4277661 C1327414: C0010590
C4277661 C1427472: C0010590
C4277719 C1318538: C1644952
C4279131 C0004419: C0019185
C4279131 C0006801: C3698360
C4279131 C0010076: C3698360
C4279131 C0020498: C0019185
C4279131 C0036638: C0019185
C4279131 C0064113: C0035736
C4279131 C0206277: C3698360
C4279131 C0597354: C0035736
C4279131 C1419818: C0035736
C4279131 C1854469: C0019185
C4279933 C0014009: C0694549
C4279933 C0019079: C0694549
C4279933 C0035236: C0694549
C4279933 C0035473: C0694549
C4279933 C0275524: C0694549
C4279933 C0729531: C0694549
C4279933 C1301752: C0694549
C4279933 C1535939: C0694549
C4279933 C1641393: C0694549
C4279933 C1646817: C0694549
C4279933 C1719672: C0694549
C4279933 C3812881: C0694549
C4281712 C0002331: C2346927
C4281712 C0333865: C2346927
C4281724 C0063699: C1819430
C4281724 C1654934: C1819430
C4281807 C0011315: C1175743
C4281807 C0073240: C1419032
C4281807 C0206750: C0282581
C4281807 C0342409: C1175743
C4281807 C1443953: C0162633
C4281807 C2717970: C1419032
C4281807 C3552093: C0162633
C4283769 C1079230: C0023364
C4283882 C0003257: C0205160
C4283882 C0025874: C0205160
C4283882 C0085166: C0205160
C4283882 C0694549: C0205160
C4283882 C1260880: C0205160
C4283882 C3672014: C0205160
C4289767 C0043125: C0275522
C4289767 C0577053: C0275522
C4289797 C0341950: C2905612
C4289797 C0522310: C2905612
C4289797 C1444007: C2905612
C4290046 C0149881: C0008151
C4319650 C0205557: C1628999
C4321379 C0006272: C0278250
C4322733 C0003723: C1332700
C4322733 C0014057: C1332700
C4322733 C0024312: C1332700
C4322733 C0537439: C1332700
C4322733 C1155328: C1332700
C4330505 C0004419: C0019185
C4330505 C0020498: C0019185
C4330505 C0024348: C1545588
C4330505 C0036638: C0019185
C4330505 C0276289: C1545588
C4330505 C1854469: C0019185
C4330729 C0442797: C0746883
C4330729 C1262313: C0746883
C4381196 C0001487: C0275524
C4381196 C0004120: C0275524
C4381196 C0027121: C0275524
C4381196 C0032556: C0275524
C4381196 C0206061: C0012755
C4381196 C0206466: C0275524
C4381196 C0241411: C0275524
C4381196 C0319232: C0275524
C4381196 C0442886: C0275524
C4381196 C0518609: C0275524
C4381196 C0595939: C0275524
C4381196 C0678889: C0275524
C4381196 C1175743: C0275524
C4381196 C1260880: C0275524
C4381196 C1535939: C0275524
C4381196 C1545588: C0275524
C4381196 C2359834: C0275524
C4381196 C3272758: C0275524
C4381196 C3671958: C0275524
C4381196 C4061114: C0275524
C4381196 C4510762: C0275524
C4519078 C0004576: C0024312
C4519078 C0206545: C0161818
C4521273 C1538864: C0295022
C4521273 C1658974: C0295022
C4521273 C1864770: C0295022
C4522252 C0032972: C0009443
C4522252 C0035455: C0009443
C4522252 C0042774: C0009443
C4522252 C0264221: C1290325
C4522252 C0318467: C1290325
C4522252 C0436345: C0009443
C4522252 C0553757: C0009443
C4522252 C0742857: C0009443
C4522252 C0747845: C0009443
C4522252 C1260880: C0009443
C4522252 C1709854: C0009443
C4527316 C0013480: C1624602
C4527316 C0014059: C1624602
C4527316 C0037285: C1624602
C4527316 C0317807: C1624602
C4527316 C1820031: C1624602
C4527316 C2698696: C1624602
C4528683 C0231176: C1719672
C4528683 C0694549: C0349410
C4534363 C0276447: C0035455
C4534363 C0729531: C0035455
C4534363 C3552093: C0035455
C4543758 C0001490: C0597404
C4543758 C0009443: C0597404
C4543758 C0206171: C0597404
C4543758 C0276340: C0597404
C4543758 C0877148: C0597404
C4543758 C1258014: C0597404
C4543758 C1290325: C0597404
C4543758 C2062441: C0597404
C4547971 C0393799: C0004134
C4547971 C0751445: C0004134
C4549057 C0806036: C0036248
C4549057 C1825791: C0036248
C4550163 C0006272: C2717792
C4550163 C0238441: C2717792
C4551647 C0017255: C0065827
C4551647 C0069139: C0065827
C4551647 C0086344: C0065827
C4551647 C0282682: C0065827
C4551647 C0295022: C0065827
C4551647 C0333565: C0065827
C4551647 C0378310: C0065827
C4551647 C0872251: C0065827
C4551647 C1367485: C0065827
C4551647 C1416475: C0065827
C4551647 C1422629: C0065827
C4551647 C1514216: C0065827
C4551647 C1539598: C0065827
C4551647 C1545588: C0065827
C4551647 C3694279: C0065827
